# Supplementary material for: Overexpression of housekeeping gene FveIPT2 enhances anthocyanin and terpenoid accumulation in strawberry fruits with minimal impact on plant growth and development
Source: Hortic Res. 2025 May 26;12(8):uhaf130. doi: 10.1093/hr/uhaf130 (PMC12268167; doi:10.1093/hr/uhaf130)
Supplement: Web_Material_uhaf130 [file web_material_uhaf130.zip]

Archive with 4 entries (4 files):
- supplementary Fig.S1.docx
- supplementary Fig.S2.docx
- Supplementary Tables S1.xlsx
- Supplementary Tables S2.docx
