# Supplementary material for: Overexpression of housekeeping gene FveIPT2 enhances anthocyanin and terpenoid accumulation in strawberry fruits with minimal impact on plant growth and development
Source: Hortic Res. 2025 May 26;12(8):uhaf130. doi: 10.1093/hr/uhaf130 (PMC12268167; doi:10.1093/hr/uhaf130)
Supplement: Web_Material_uhaf130 [file web_material_uhaf130.zip › Supplementary Tables S1.xlsx]

## Sheet: Table S1
			Table S1. Metabolites identified in FveIPT2-ox12 and WT
ID	Name	Formula	Molecular Weight	RT [min]	CAS	HMDB ID	KEGG ID	Lipidmaps ID	all_ox12_1	all_ox12_2	all_ox12_3	all_WT_1	all_WT_2	all_WT_3	FC	log2FC	Pvalue	ROC	VIP
Com_41_pos	Glutathione	C10H17N3O6S	307.32	1.51	70-18-8	HMDB0000125	C00051		32880000	30860000	31630000	60660	79230	68120	458.488	8.84074	7.31665e-05	1	1.12626
Com_718_neg	dGDP	C10H15N5O10P2	427.201	1.08	3493-09-02	HMDB0000960	C00361		1302000	1414000	1323000	16550	12300	7673	110.588	6.78905	0.00198095	1	1.12163
Com_193_pos	Adenosine 5'-Diphosphate	C10H15N5O10P2	427.201	1.05	58-64-0	HMDB0001341	C00008		6122000	10490000	9088000	148300	95160	127200	69.3358	6.11553	4.71104e-05	1	1.12129
Com_210_pos	Adenosine5-phosphosulfate	C10H14N5O10PS	427	1.05	102029-95-8				979900	1099000	844900	17730	9153	31910	49.7304	5.63606	0.00609755	1	1.10821
Com_1027_neg	Phosphoenolpyruvate	C3H5O6P	167.982	0.97	138-08-9	HMDB0000263	C00074		424500	356800	410200	12700	11820	8626	35.947	5.1678	0.000182975	1	1.12372
Com_642_neg	5'-Adenylic acid	C10H14N5O7P	347.221	1.036	61-19-8	HMDB0011617	C00020		191600	185700	263700	6475	6923	6634	31.9988	4.99995	0.000775752	1	1.1242
Com_948_neg	Inosine diphosphate	C10H14N4O11P2	428.19	0.98	1986-04-04	HMDB0003335	C00104		147100	106600	118900	3313	3645	4757	31.8054	4.9912	2.04508e-05	1	1.12279
Com_85_pos	alpha-Nicotinamide adenine dinucleotide	C21H27N7O14P2	663.425	1.04	7298-93-3				1477000	2350000	1356000	47120	44860	80070	30.125	4.91289	0.000180114	1	1.11454
Com_988_neg	Phosphoenolpyruvic acid	C3H5O6P	168.042	1.04					554900	590500	549300	25430	17700	23020	25.619	4.67914	0.000716689	1	1.12405
Com_287_pos	Sarsasapogenin	C27H44O3	416.645	6.14	126-19-2	HMDB0030024	C03963	LMST01080007	339900	364500	336600	11580	12180	16990	25.546	4.67503	0.000905154	1	1.12344
Com_89_pos	Toringin	C21H20O9	416.378	6.23	1329-10-8	HMDB0036618		LMPK12110146	468300	460600	417300	22690	18160	15970	23.6924	4.56635	0.000323787	1	1.12402
Com_533_pos	Nicotinic acid adenine dinucleotide	C21H28N7O14P2	663.2	1.04		HMDB0001179	C00857		556900	851200	709500	18840	22870	51550	22.7064	4.50503	0.0040429	1	1.10334
Com_310_pos	N-p-Coumaroyl spermidine	C16H25N3O2	291.1	5.34					204200	207600	185100	7729	12930	7278	21.3659	4.41724	0.00257868	1	1.11861
Com_350_pos	Daidzin	C21H20O9	416.111	6.18	552-66-9	HMDB0033991	C10216	LMPK12050013	696200	564000	607000	47820	24490	15180	21.3419	4.41561	0.00903204	1	1.10186
Com_951_neg	Kinetin 9-riboside	C15H17N5O5	347.326	1.03	4338-47-0				241900	241800	258800	11200	10940	13290	20.9568	4.38935	8.77702e-05	1	1.1256
Com_742_neg	CDP	C9H15N3O11P2	403.176	0.99	63-38-7	HMDB0001546	C00112		768700	798300	850600	37620	42830	41100	19.8898	4.31395	8.54236e-07	1	1.12605
Com_828_neg	Cyanidin chloride	C15H11ClO6	322.7	6.263	528-58-5	HMDB0244184	C05905		1106000	1214000	1226000	61000	70220	63560	18.2052	4.18628	1.25551e-06	1	1.12588
Com_515_pos	Geranylgeraniol	C20H34O	290.483	5.47	24034-73-9		C09094	LMPR0104010009	2482000	2613000	2447000	141300	176000	129900	16.8649	4.07596	0.000629289	1	1.12424
Com_296_pos	Chrysin O-hexoside	C21H20O9	416.2	6.19					505900	554200	515500	39780	26010	29730	16.495	4.04395	0.00129232	1	1.12199
Com_632_neg	Nystose	C24H42O21	666.578	1.03	13133-07-8	HMDB0039176			156400	127000	147600	5592	10840	11200	15.5979	3.96328	0.00409747	1	1.11104
Com_637_neg	Maltotetraose	C24H42O21	666.578	0.996	34612-38-9	HMDB0001296	C02052		127900	196500	208900	7099	6707	21180	15.2432	3.9301	0.0085993	1	1.08399
Com_240_pos	Oroxin A	C21H20O10	432.378	7.56	57396-78-8				1628000	1608000	1472000	105000	102100	101800	15.2412	3.9299	3.60959e-05	1	1.12631
Com_673_neg	L-Argininosuccinate	C10H18N4O6	290.273	5.41	2387-71-5	HMDB0000052	C03406		793300	807300	898400	60280	52250	58430	14.6175	3.86962	1.51715e-06	1	1.12558
Com_843_neg	N-p-Coumaroyl hydroxydehydroagmatine	C14H18N4O3	290.3	5.35					147200	161500	154100	11670	9269	12080	14.0162	3.80902	0.000359625	1	1.12419
Com_831_neg	(-)-Epicatechin	C15H14O6	290.27	5.9	490-46-0	HMDB0001871	C09727	LMPK12020003	1495000	1274000	1467000	86710	136500	79130	14.0107	3.80846	0.00210982	1	1.11697
Com_761_neg	UDP-D-glucuronate	C15H22N2O18P2	580.285	0.94	2616-64-0	HMDB0000935	C00167		848000	755300	840300	62900	43030	68490	14.0099	3.80837	0.00169713	1	1.11975
Com_649_neg	Ellagic acid	C14H6O8	302.19	6.54	476-66-4	HMDB0002899	C10788		800200	974400	855300	60570	67180	72450	13.1364	3.71549	5.5349e-06	1	1.12459
Com_531_pos	Tricetin O-malonylhexoside	C24H22O15	550.43	6.11					695200	605800	700600	52510	47570	52360	13.1304	3.71484	5.15179e-06	1	1.12553
Com_759_neg	Uridine 5'-Diphospho-N-Acetylgalactosamine	C17H27N3O17P2	607.354	1	7277-98-7	HMDB0000304			534300	494000	530800	41660	41750	41820	12.4499	3.63806	9.64146e-05	1	1.12642
Com_410_pos	Oxidized glutathione	C20H32N6O12S2	612.6	1.06	27025-41-8	HMDB0003337	C00127		463900	544600	429900	43640	42620	33280	12.0328	3.5889	3.37713e-05	1	1.12218
Com_850_neg	2-Deoxyribose 5'-phosphate	C5H11O7P	214.1	1.22					664900	611200	572300	37310	58890	63220	11.5945	3.53537	0.00274335	1	1.11605
Com_559_pos	2'-Deoxyinosine 5'-phosphate	C10H13N4O7P	332.052	1.71	3393-18-8	HMDB0006555	C06196		56610	54160	78560	5634	6893	5653	10.4142	3.38048	0.000303085	1	1.11918
Com_937_neg	D-3-Phosphoglyceric acid	C3H7O7P	186.06	0.95	3443-58-1	HMDB0060180	C00197		3598000	3715000	3800000	354800	357100	378000	10.1963	3.34998	1.81805e-07	1	1.12636
Com_596_neg	Betulinic acid	C30H48O3	456.7	14.842	472-15-1	HMDB0030094	C08619	LMPR0106140004	3652000	3900000	3693000	325700	414200	371400	10.1188	3.33896	0.000381581	1	1.12445
Com_862_neg	Cyanidin O-syringic acid	C24H18O10	466.1	5.28					54130000	53330000	55660000	5355000	5321000	5704000	9.95849	3.31593	1.70146e-06	1	1.12636
Com_969_neg	Taxifolin O-glucoside	C21H22O12	466.392	5.31					49670000	47740000	49360000	5046000	4958000	4892000	9.85298	3.30056	4.53218e-08	1	1.12654
Com_1064_neg	Isomangiferolic acid	C30H48O3	456.36	14.72	13878-92-7	HMDB0035119			3617000	3952000	3787000	396500	369600	389100	9.83033	3.29724	4.18364e-07	1	1.12617
Com_950_neg	Kaempferol 3-A-L-Arabinopyranoside	C20H18O10	418.351	7.08	99882-10-7				24560	22860	29360	2921	1920	3045	9.73624	3.28336	0.000869992	1	1.11517
Com_840_neg	cyanidin 3-galactoside	C21H21ClO11	484.84	5.213	27661-36-5	HMDB0037977	C08647		68550000	69130000	67880000	7289000	7312000	6876000	9.57117	3.2587	2.7664e-05	1	1.12645
Com_214_pos	dAMP	C10H14N5O6P	331.222	1.47	653-63-4	HMDB0000905	C00360		300700	316900	304700	27180	27930	41610	9.53577	3.25335	0.00329757	1	1.11838
Com_915_neg	Maltopentaose	C30H52O26	828.726	0.99	34620-76-3	HMDB0012254			33970	41000	42310	5449	2811	4176	9.43069	3.23736	0.00340159	1	1.10895
Com_527_pos	Pyridoxine O-glucoside	C14H21NO8	331.323	1.68					533000	524500	585100	64430	65460	44410	9.42398	3.23634	0.00181085	1	1.11911
Com_830_neg	Cyanidin 3-O-glucoside	C21H21ClO11	484.84	5.21	7084-24-4	HMDB0304662	C08604	LMPK12010110	82750000	82140000	83300000	9256000	8857000	8969000	9.16439	3.19604	7.31802e-06	1	1.12656
Com_312_pos	Syringetin 3-O-hexoside	C23H24O13	508.1	0.98					8382000	8103000	8217000	861600	941300	893800	9.16008	3.19536	1.89242e-05	1	1.1263
Com_304_pos	5-Methoxy-N,N-dimethyltryptamine	C13H18N2O	218.1	6.58	1019-45-0	HMDB0002004	C08309		434500	439500	490700	47770	45250	57430	9.07079	3.18123	9.5406e-05	1	1.12355
Com_785_neg	Stachyose	C24H42O21	666.578	0.93	470-55-3	HMDB0003553	C01613		113900	139700	90040	10870	12190	15830	8.8362	3.14343	0.000231014	1	1.11332
Com_147_pos	beta-Nicotinamide adenine dinucleotide phosphate	C21H28N7O17P3	743.4	1.03	53-59-8	HMDB0304435	C00006		395500	250500	232000	10700	38950	54650	8.41802	3.07348	0.0329004	1	1.02566
Com_863_neg	Cyanidin O-acetylhexoside	C23H22O12	490.1	7.12					675500	702000	614100	78430	76140	87580	8.22465	3.03996	3.65578e-06	1	1.12492
Com_492_pos	7-O-Ethylmorroniside	C19H30O11	434.435	5.87	945721-10-8				2490000	2573000	2760000	321800	313000	319900	8.1942	3.0346	7.67893e-05	1	1.12613
Com_844_neg	Procyanidin B3	C30H26O12	578.142	5.15	23567-23-9	HMDB0033974		LMPK12030003	7044000	7708000	6734000	866100	892200	913400	8.04207	3.00757	6.56554e-05	1	1.1257
Com_650_neg	Tiliroside	C30H26O13	594.52	7.879	20316-62-5		C17140	LMPK12111791	72160	71520	77310	7871	12110	7531	8.03249	3.00585	0.00428456	1	1.11487
Com_998_neg	3-O-p-coumaroyl shikimic acid O-hexoside	C22H26O12	482.1	5.92					207100	191500	225600	29500	25290	23020	8.02211	3.00398	5.7262e-05	1	1.1228
Com_291_pos	Scopolin	C16H18O9	354.096	5.51	531-44-2	HMDB0303366	C01527		71350	108800	80620	7751	10170	14740	7.98414	2.99714	0.00134779	1	1.10173
Com_158_pos	Pro-Leu	C11H20N2O3	228.288	1.72	52899-07-7	HMDB0253028			2165000	2210000	2093000	343800	260300	210700	7.93814	2.9888	0.00417353	1	1.11633
Com_476_pos	Apigenin-6,8-di-C-glycoside	C27H30O15	594.518	5.73	23666-13-9	HMDB0029260	C10195		28840	46760	39880	3436	2583	8688	7.85204	2.97307	0.0167906	1	1.06031
Com_412_pos	Inosine-5'-monophosphate	C10H13N4O8P	348.206	1.05	131-99-7	HMDB0000175	C00130		334100	309200	304400	62660	26070	32510	7.81673	2.96656	0.0141358	1	1.09331
Com_483_pos	C-hexosyl-apigenin O-hexosyl-O-pentoside	C32H38O19	726.642	0.65					192500	154700	174000	12460	19450	34810	7.81175	2.96565	0.0154992	1	1.08374
Com_498_pos	Protostemonine	C25H31NO6	417.495	0.65	27495-40-5				68100	74620	80660	7963	16430	4479	7.73691	2.95176	0.026727	1	1.06432
Com_914_neg	Ophiopogonanone C	C19H16O7	356.332	5.38	477336-75-7				371300	361000	361700	42260	53900	46010	7.69501	2.94392	0.001035	1	1.12387
Com_921_neg	Procyanidin B2	C30H26O12	578.529	5.16	29106-49-8	HMDB0033973	C17639	LMPK12030002	11730000	11920000	12580000	1560000	1598000	1568000	7.6661	2.93849	2.0215e-05	1	1.12637
Com_474_pos	Fustin	C15H12O6	288.252	5.89	20725-03-5		C01378		1419000	1423000	1546000	188700	180000	206100	7.63396	2.93243	5.65907e-06	1	1.12535
Com_636_neg	Poncirin	C28H34O14	594.561	8.049	14941-08-3	HMDB0037487	C09830	LMPK12140333	76290	106000	87160	8014	12080	15340	7.60428	2.92681	0.00249972	1	1.10338
Com_415_pos	Limocitrin O-hexoside	C23H24O13	508.43	0.97					12160000	11650000	10290000	1521000	1489000	1487000	7.58283	2.92274	0.000482525	1	1.12525
Com_447_pos	Picramnioside F	C33H34O15	670.614	0.97					802600	744400	660100	119100	100900	72090	7.55623	2.91767	0.00205896	1	1.11339
Com_285_pos	PolygalaxanthoneⅥ	C23H26O12	494.452	7.14					102700	114000	104500	14220	11380	17030	7.5346	2.91353	0.0018426	1	1.11874
Com_286_pos	Timosaponin A1	C33H54O8	578.787	5.1	68422-00-4				111400	88770	115000	7739	12740	21680	7.47575	2.90222	0.0144732	1	1.08069
Com_175_pos	glutathione disulfide	C20H32N6O12S2	612.631	1.81	27025-41-8	HMDB0003337	C00127		33980	34970	37740	3721	4608	5950	7.47181	2.90146	0.00305886	1	1.11619
Com_910_neg	Quercetin-3'-O-glucoside	C21H20O12	464.382	6.53					6086000	6669000	6753000	907600	861400	851500	7.44438	2.89615	6.69738e-06	1	1.12582
Com_580_pos	Betanin	C24H26N2O13	550.143	6.65	7659-95-2	HMDB0029408	C08540		292800	666600	315200	59720	54510	57320	7.4299	2.89334	0.017199	1	1.08684
Com_354_pos	Guanosine monophosphate	C10H14N5O8P	363.058	1.01					162500	181000	134800	22840	18690	22880	7.42587	2.89256	7.8797e-05	1	1.12
Com_384_pos	4-Methylumbelliferyl phenylphosphonate	C16H13O5P	316.24	5.72					86870	136300	114400	11210	16060	18360	7.39798	2.88713	0.000563614	1	1.10555
Com_8_pos	Sophoricoside	C21H20O10	432.38	7.038	152-95-4			LMPK12050168	614900	697700	551200	73790	65280	115300	7.32712	2.87325	0.00306043	1	1.10802
Com_925_neg	2-Deoxyribose 1-Phosphate	C5H11O7P	214.11	1.01	17210-42-3	HMDB0001351	C00672		391600	342600	356800	56370	48250	44410	7.32067	2.87198	9.87607e-05	1	1.12303
Com_275_pos	columbianetin acetate	C16H16O5	288.3	5.19	23180-65-6	HMDB0250409			162100	118900	172800	23250	21890	17030	7.29934	2.86777	0.000231658	1	1.11407
Com_475_pos	Myricetin 3-O-galactoside	C21H20O13	480.376	7.19	15648-86-9	HMDB0034358			333000	306600	274300	56347	10900	59111	7.23262	2.85452	0.0561545	1	1.00604
Com_832_neg	Glycitin	C22H22O10	446.41	6.324	40246-10-4	HMDB0002219	C16195	LMPK12050096	81310	97910	88000	9873	14400	13070	7.15583	2.83912	0.00071813	1	1.11771
Com_808_neg	Naringenin chalcone	C15H12O5	272.253	8.518	73692-50-9	HMDB0029631	C06561	LMPK12120264	46070	51570	54390	8048	5856	7342	7.1557	2.83909	0.000340749	1	1.12015
Com_465_pos	Xanthurenic acid	C10H7NO4	205.167	5.06	59-00-7	HMDB0000881	C02470		945000	956600	936700	135600	128300	136900	7.08159	2.82407	2.9373e-05	1	1.12638
Com_765_neg	Phlorizin	C21H24O10	436.41	7.24	60-81-1	HMDB0036634	C01604		551200	566900	579300	84640	85020	71480	7.03906	2.81538	0.000444674	1	1.12461
Com_590_neg	Ursolic Acid	C30H48O3	456.7	15.069	77-52-1	HMDB0002395	C08988	LMPR0106180007	31560	33760	32740	4728	4062	5185	7.01682	2.81082	0.000660168	1	1.12344
Com_829_neg	Pelargonidin chloride	C15H11ClO5	306.7	6.91	134-04-3	HMDB0003263	C05904		1276000	1149000	1192000	179600	186500	164600	6.81553	2.76883	3.31118e-06	1	1.12525
Com_688_neg	2,5-Dihydroxybenzoic acid	C7H6O4	154.12	5.44	490-79-9	HMDB0000152	C00628		105500	116500	95750	16800	16440	13440	6.80698	2.76702	4.32453e-05	1	1.12164
Com_881_neg	Isohemiphloin	C21H22O10	434.121	6.39	3682-02-08			LMPK12140224	118800	144600	137500	27270	16020	15780	6.78686	2.76274	0.0046726	1	1.1059
Com_926_neg	2-Isopropylmalic acid	C7H12O5	176.167	6.13	3237-44-3				68190	59940	75640	13210	6395	10500	6.76864	2.75887	0.00728395	1	1.09798
Com_979_neg	Spiraeoside	C21H20O12	464.096	6.59	20229-56-5	HMDB0037932		LMPK12112184	5948000	6729000	6754000	897000	970700	1008000	6.75696	2.75638	5.47281e-06	1	1.12484
Com_274_pos	3alpha-Dihydrocadambine	C27H34N2O10	546.574	6.61	54483-84-0				671800	580000	724700	72520	114400	108300	6.69501	2.74309	0.00168059	1	1.11166
Com_911_neg	Isomucronulatol-7-O-glucoside	C23H28O10	464.469	6.53	94367-43-8				3530000	3840000	4053000	601300	556500	551100	6.68442	2.7408	8.62052e-06	1	1.12516
Com_842_neg	Oleanic acid	C30H48O3	456.71	15.03	508-02-1	HMDB0002364	C17148	LMPR0106150004	28650	32460	30880	4216	4626	4950	6.66981	2.73765	9.53619e-06	1	1.12447
Com_980_neg	Isotrifoliin	C21H20O12	464.096	6.59	21637-25-2	HMDB0247252	C05623		6506000	7466000	7592000	1106000	1076000	1063000	6.6453	2.73233	0.000359824	1	1.12505
Com_169_pos	L-Cysteine-glutathione gisulfide	C13H22N4O8S2	426.466	0.96	13081-14-6				107600	118900	112400	23800	19450	7952	6.61888	2.72659	0.0267624	1	1.0668
Com_866_neg	Quercetin O-acetylhexoside	C23H22O13	506.1	6.9					923800	1049000	764500	138100	154100	121700	6.61343	2.7254	0.000137005	1	1.11844
Com_457_pos	S-Sulfo-L-cysteine	C3H7NO5S2	201.221	0.98	1637-71-4	HMDB0000731	C05824		57580	50070	49940	9570	5692	8632	6.59538	2.72146	0.00405077	1	1.11006
Com_480_pos	Syringetin 7-O-hexoside	C23H24O13	508.1	0.97					11320000	11050000	10980000	1709000	1683000	1696000	6.55464	2.71252	6.51373e-07	1	1.12658
Com_1066_neg	1-Caffeoylquinic acid	C16H18O9	354.095	5.46	1241-87-8	HMDB0304633			93890	81410	68590	10000	12380	14960	6.5316	2.70744	0.000304621	1	1.11305
Com_38_pos	Lithospermic acid	C27H22O12	538.456	7.176	28831-65-4		C08745		77900	78160	84430	8247	15900	12730	6.52141	2.70518	0.00904574	1	1.10397
Com_347_pos	Prunin	C21H22O10	434.121	7.02	529-55-5		C09099	LMPK12140237	205100	284600	723800	79540	63920	43290	6.49799	2.69999	0.0273687	1	1.01716
Com_619_neg	Hyperoside	C21H20O12	464.38	6.554	482-36-0	HMDB0030775	C10073		2911000	3081000	3182000	464500	491000	462400	6.47013	2.6938	1.37815e-06	1	1.12596
Com_611_neg	Gallic acid	C7H6O5	170.12	2.84	149-91-7	HMDB0005807	C01424		28230	31300	32710	4782	6216	3358	6.42519	2.68374	0.00627553	1	1.10596
Com_283_pos	vasicine	C11H12N2O	188.229	4.86	6159-55-3	HMDB0256199	C10733		2923000	2974000	2928000	428100	486300	465600	6.39493	2.67693	0.000313458	1	1.12571
Com_633_neg	Trilobatin	C21H24O10	436.409	7.523	4192-90-9	HMDB0037505		LMPK12120518	51050	52370	55790	7339	6806	10790	6.385	2.67469	0.00458715	1	1.11339
Com_601_neg	Isoquercitrin	C21H20O12	464.38	6.596	482-35-9	HMDB0037362	C05623	LMPK12112086	8617000	9909000	8255000	1571000	1419000	1218000	6.36431	2.67	6.52396e-05	1	1.1211
Com_313_pos	C-hexosyl-luteolin O-hexosyl-O-pentoside	C32H38O20	742.1	0.72					147900	168700	158200	28880	27930	17990	6.34759	2.66621	0.00449	1	1.11104
Com_58_pos	L-cysteine	C3H7NO2S	121.16	0.88	52-90-4	HMDB0000574	C00097		220200	214000	217700	25650	36120	40990	6.34391	2.66537	0.00545081	1	1.11412
Com_348_pos	lactucopicrin	C23H22O7	410.137	5.01	65725-11-3	HMDB0035828	C09490		441900	456500	343100	69120	69780	58930	6.27559	2.64975	0.000235082	1	1.11925
Com_846_neg	D-Fructose-1,6-biphosphate	C6H14O12P2	339.996	0.91	38099-82-0				353500	332800	345800	62300	58350	48170	6.11361	2.61203	0.00113778	1	1.12241
Com_342_pos	Cucurbitacin I	C30H42O7	514.293	0.67	2222-07-03	HMDB0250582	C08800	LMST01010110	239400	285500	219600	50130	25480	46440	6.09996	2.6088	0.00729075	1	1.09386
Com_722_neg	D-Histidine	C6H9N3O2	155.155	0.81	351-50-8		C06419		274700	296400	269600	38410	57830	41660	6.09645	2.60797	0.00322599	1	1.11563
Com_479_pos	Syringetin 5-O-hexoside	C23H24O13	508.1	0.97					14830000	13840000	13960000	2291000	2449000	2320000	6.03824	2.59413	4.75212e-07	1	1.12603
Com_1045_neg	(2S)-2-Isopropylmalate	C7H12O5	176.068	5.52	49601-06-1	HMDB0000402	C02504		23150000	25360000	24380000	4039000	3977000	4171000	5.98096	2.58038	8.90115e-06	1	1.12601
Com_690_neg	D-Fructose 1,6-bisphosphate	C6H14O12P2	340.116	0.88	488-69-7	HMDB0001058	C05378		358400	353500	414100	62020	68200	58830	5.9561	2.57437	1.42297e-05	1	1.12351
Com_1061_neg	3-O-p-Coumaroylquinic acid	C16H18O8	338.1	5.92	87099-71-6	HMDB0029681			66690	70450	50650	7727	7075	16730	5.95554	2.57423	0.0126668	1	1.07466
Com_450_pos	Quercetin-O-glucoside	C21H20O12	464.376	6.54					1162000	2186000	710400	299400	177500	205800	5.94463	2.57159	0.0198917	1	1.03735
Com_927_neg	Methylenesuccinic acid	C5H6O4	130.099	4.25	97-65-4	HMDB0002092	C00490	LMFA01170063	656300	665800	688800	103300	121300	115800	5.90746	2.56254	0.000281164	1	1.12487
Com_1040_neg	UDP-D-xylose	C14H22N2O16P2	536.044	0.9	3616-06-06	HMDB0001018	C00190		4518000	4761000	4684000	808600	754400	804900	5.89679	2.55993	1.33562e-06	1	1.12611
Com_471_pos	4-Hydroxybenzoate	C7H6O3	138.121	4.12	99-96-7	HMDB0304180	C00156		234600	238900	236700	51580	29150	40200	5.87282	2.55405	0.0082925	1	1.10806
Com_448_pos	Pyridoxine	C8H11NO3	169.178	1.53	65-23-6	HMDB0000239	C00314		822700	718700	800100	135300	118900	146300	5.84644	2.54756	4.79164e-05	1	1.1228
Com_525_pos	4-Ketolutein	C45H54O3	582.9	0.73					28600	33930	33470	3982	9491	2976	5.83622	2.54503	0.0298258	1	1.0555
Com_752_neg	Deoxyribose 5-Phosphate	C5H11O7P	214.11	0.82	102916-66-5	HMDB0001031	C00673		130100	136900	126100	17810	25790	24540	5.769	2.52832	0.00316906	1	1.11662
Com_715_neg	deoxyribose-phosphate	C5H7O8P	226.08	0.97					812900	807800	962300	165100	147500	135500	5.76434	2.52716	2.70412e-05	1	1.12185
Com_587_neg	Myricitrin	C21H20O12	464.38	6.547	17912-87-7	HMDB0034360	C10108	LMPK12112436	4473000	4843000	3839000	725200	818500	743900	5.75057	2.5237	0.000161772	1	1.12223
Com_23_pos	Methyl linolenate	C19H32O2	292.46	16.057	301-00-8	HMDB0254600			60440	385800	67360	27350	30420	32090	5.71556	2.51489	0.15135	1	0.843521
Com_984_neg	Homoeriodictyol	C16H14O6	302.279	4.44	446-71-9	HMDB0253205	C09756	LMPK12140449	290900	319000	327000	56520	51110	56570	5.70585	2.51244	3.8574e-06	1	1.12486
Com_198_pos	D-Pyroglutamic acid	C5H7NO3	129.114	1.62	4042-36-8		C02237		18010000	16630000	16540000	3203000	2913000	2913000	5.6684	2.50294	2.48691e-06	1	1.12534
Com_617_neg	Raffinose	C18H32O16	504.437	1.009	512-69-6	HMDB0003213	C00492		2374000	2343000	2353000	344100	358200	547500	5.65691	2.50001	0.00705317	1	1.11084
Com_77_pos	Kynurenic acid	C10H7NO3	189.17	5.296	492-27-3	HMDB0000715	C01717		224300	248000	274400	41900	44230	46150	5.64484	2.49693	0.000153854	1	1.12351
Com_422_pos	Luteolin O-malonylhexoside	C24H22O14	534.43	7.02					795900	462400	890100	187000	112400	83840	5.60589	2.48694	0.00522705	1	1.06176
Com_887_neg	Dihydrokaempferol	C15H12O6	288.063	5.75	480-20-6	HMDB0030847	C00974	LMPK12140720	180000	195500	193100	23780	50250	27840	5.58162	2.48068	0.015163	1	1.09079
Com_282_pos	Pseudoephedrine	C10H15NO	165.235	4.88	90-82-4	HMDB0001943	C02765		48490	43420	43400	6948	4869	12560	5.55072	2.47268	0.0214393	1	1.07569
Com_575_pos	Luteolin-4'-O-glucoside	C21H20O11	448.101	6.8	6920-38-3	HMDB0038468			17780000	18180000	18400000	3126000	3377000	3308000	5.54072	2.47007	1.72237e-05	1	1.12615
Com_981_neg	Tricetin	C15H10O7	302.043	4.56	520-31-0	HMDB0029620	C10192	LMPK12110847	235500	274300	277000	44950	44640	52500	5.53734	2.46919	2.13811e-05	1	1.1224
Com_128_pos	Hesperetin 5-O-glucoside	C22H24O11	464.419	6.59	69651-80-5	HMDB0037535		LMPK12140377	2444000	1426000	1251000	304500	287600	334100	5.52904	2.46703	0.0119183	1	1.09291
Com_368_pos	(-)-N-[3',4'-Dihydroxy-(E)-cinnamoyl]-L-glutamic acid	C14H15N1O7	309.271	16.07	860295-23-4				263600	1455000	276700	115400	117700	128800	5.5134	2.46294	0.134584	1	0.87085
Com_857_neg	Citramalate	C5H8O5	148	2.04	2306-22-1	HMDB0000426	C00815		2028000	2161000	2084000	385800	386800	379400	5.44531	2.44501	2.61949e-05	1	1.12634
Com_795_neg	Maltotriose	C18H32O16	504.44	0.94	1109-28-0	HMDB0001262	C01835		29120	22810	32170	4994	5868	4585	5.44442	2.44478	0.000324707	1	1.1145
Com_391_pos	Apigeninidin 5-glucoside	C21H21O9	417.39	7.31					302000	329300	317000	58060	55300	61360	5.42754	2.4403	2.39374e-06	1	1.12544
Com_1065_neg	D-2-Hydroxyisocaproate	C6H12O3	132.079	7.12	20312-37-2	HMDB0000624	C03264	LMFA01050402	68310	65950	72920	7389	13930	16860	5.42654	2.44003	0.0186066	1	1.08288
Com_449_pos	Quercetin 5-O-hexoside	C21H20O12	464.376	6.52					2407000	2598000	1497000	456800	261900	485400	5.39988	2.43293	0.00308829	1	1.07659
Com_929_neg	Ajugol	C15H24O9	348.346	0.93	52949-83-4	HMDB0248074			168700	144700	176700	31250	30210	30260	5.34344	2.41777	0.000946789	1	1.12363
Com_509_pos	Phenylacetylglutamine	C13H16N2O4	264.277	0.94	28047-15-6	HMDB0006344	C04148		220600	167100	184700	38620	30740	37920	5.33557	2.41564	0.000114194	1	1.11718
Com_259_pos	beta-Alanine methyl ester	C4H9NO2	103.12	0.98	4138-35-6				1997000	1836000	2010000	336900	362000	403500	5.30025	2.40606	7.46106e-05	1	1.12374
Com_281_pos	Kaempferol-3-O-rutinoside	C27H30O15	594.526	6.51	17650-84-9	HMDB0037574			49490	23620	26410	8030	5169	5624	5.28715	2.40249	0.00711951	1	1.07104
Com_803_neg	Rhapontin	C21H24O9	420.41	6.94	155-58-8	HMDB0304731	C10288	LMPK13090002	34030	30860	39050	7404	6708	5555	5.285	2.4019	0.00013791	1	1.11724
Com_26_pos	SDMA	C8H18N4O2	202.25	0.913	30344-00-4	HMDB0003334			1841000	1702000	1677000	305500	353100	342000	5.21687	2.38318	2.23565e-05	1	1.12437
Com_946_neg	Heptamethoxyflavone	C22H24O9	432.42	7.08					87880	71730	96740	21530	12190	15520	5.20613	2.38021	0.00274508	1	1.09944
Com_460_pos	Tricetin O-hexoside	C21H20O12	464.383	6.46					1516000	2234000	2359000	410200	342600	422600	5.19738	2.37778	0.00224687	1	1.10727
Com_906_neg	Quercetin 3-O-sophoroside	C27H30O17	626.524	6.13	18609-17-1	HMDB0304729	C12667		73950	77840	260800	26440	20220	32920	5.18459	2.37423	0.0568163	1	0.971764
Com_511_pos	p-Aminobenzoate	C7H7NO2	137.136	4.45	150-13-0	HMDB0304171	C00568		280400	340800	284300	49150	64680	61350	5.16897	2.36988	0.00016076	1	1.11758
Com_865_neg	Isorhamnetin O-acetyl-hexoside	C24H24O13	520.1	7.23					280100	301600	272700	54550	53450	57800	5.1532	2.36547	3.24845e-06	1	1.12542
Com_811_neg	Choline bitartrate	C9H19NO7	253.25	0.97	87-67-2	HMDB0250194	C00919		7744000	7703000	7874000	1540000	1547000	1455000	5.13452	2.36023	3.20104e-05	1	1.12628
Com_661_neg	Arachidonic acid	C20H32O2	304.47	6.881	506-32-1	HMDB0001043	C00219	LMFA01030001	1818000	1908000	2076000	348200	423500	361700	5.11911	2.35589	7.20034e-05	1	1.12237
Com_627_neg	Tartaric acid	C4H6O6	150.09	1.008	87-69-4	HMDB0000956	C00898		5780000	6111000	6062000	1153000	1132000	1233000	5.10318	2.3514	3.55145e-06	1	1.12581
Com_402_pos	di-C,C-pentosyl-luteolin	C25H26O14	550.46	0.73					702800	686600	653300	55380	152100	193600	5.093	2.34852	0.0441679	1	1.03219
Com_369_pos	(-)-Norepinephrine N-hexoside	C14H21NO8	331.32	1.05					627900	711000	856000	205700	105900	121700	5.06554	2.34072	0.00651092	1	1.08847
Com_1035_neg	1-O-Gentisoyl-D-glucoside	C13H16O9	316.079	4.56	23445-11-6				4062000	3842000	4051000	801600	755100	804700	5.06267	2.3399	5.92923e-07	1	1.126
Com_810_neg	L-Histidine	C6H9N3O2	155.15	0.76	71-00-1	HMDB0000177	C00135		544800	470800	562200	83900	110400	118300	5.04734	2.33552	0.000817069	1	1.1149
Com_964_neg	Pinoresinol-glucoside	C26H32O11	520.526	7.23	69251-96-3				56910	65100	43280	9714	8580	14460	5.04641	2.33526	0.00157855	1	1.0948
Com_917_neg	Lonicerin	C27H30O15	594.526	6.73	25694-72-8	HMDB0005799	C17557	LMPK12113402	328700	339200	286800	59090	53920	76670	5.03321	2.33148	0.000965814	1	1.11507
Com_306_pos	Aspartic acid di-O-glucoside	C16H27NO14	457.1	0.97					35540	31790	31810	9012	3178	7954	4.92156	2.29912	0.0344889	1	1.04899
Com_1053_neg	3-(2-Naphthyl)-L-alanine	C13H13NO2	215.095	6.07	58438-03-2				104700	97980	106700	27220	22090	13660	4.91313	2.29664	0.0141843	1	1.09249
Com_431_pos	N', N''-Caffeoyl, feruloylputrescine	C23H26N2O6	426.46	0.98					262200	221700	248600	48280	51540	51550	4.83914	2.27475	0.000166525	1	1.12401
Com_1032_neg	Sieboldin	C21H24O11	452.131	5.35	18777-73-6			LMPK12120530	168300	155200	136500	31396	31766	31974	4.83518	2.27357	0.00139641	1	1.12327
Com_329_pos	Lysine butyrate	C10H22N2O4	234.1	0.89	80407-71-2				1179000	1164000	870200	220200	236400	208500	4.83115	2.27237	0.0015911	1	1.11658
Com_972_neg	Caffeic acid O-glucoside	C15H18O9	342	5.38					125400	126200	150600	25700	25400	32680	4.80067	2.26324	0.000181318	1	1.11734
Com_199_pos	Indole	C8H7N	117.148	4.87	120-72-9	HMDB0000738	C00463		5668000	5613000	5856000	1210000	1266000	1109000	4.7802	2.25707	0.000193625	1	1.12511
Com_874_neg	Salicylic acid O-glucoside	C13H16O8	300.1	4.14	10366-91-3				2618000	2775000	2777000	577400	569300	574100	4.74779	2.24726	8.59749e-05	1	1.12627
Com_156_pos	R-Aminobutyrate	C4H9NO2	103.12	0.91	3775-73-3				470600	460900	474100	91180	117500	87910	4.7392	2.24464	0.00316631	1	1.119
Com_455_pos	Selgin O-malonylhexoside	C25H24O15	564.457	7.19					308600	416200	365600	73440	89710	68320	4.71076	2.23596	0.000204796	1	1.11361
Com_111_pos	2'-O-methyladenosine	C11H15N5O4	281.268	4.14	2140-79-6	HMDB0004326	C04779		53020	55800	61440	14110	9835	12310	4.69618	2.23149	0.00154751	1	1.11478
Com_712_neg	ATP	C10H16N5O13P3	507.181	1.04	56-65-5	HMDB0000538	C00002		152700	228600	204800	39412	44086	41438	4.6912	2.22996	0.00387724	1	1.11207
Com_749_neg	dGTP	C10H16N5O13P3	507.181	1.1	2564-35-4	HMDB0001440	C00286		189900	213900	171300	38679	42865	41201	4.68532	2.22815	0.000307751	1	1.12191
Com_47_pos	isoleucine	C6H13NO2	131.17	2.11	73-32-5	HMDB0033923	C16434		20190000	20250000	19830000	4361000	4325000	4276000	4.64975	2.21715	8.27071e-09	1	1.12657
Com_335_pos	LysoPC 15:1	C23H46NO7P	479.1	11.45					184000	148600	140300	31360	34880	35690	4.63946	2.21396	0.000584228	1	1.11869
Com_1036_neg	(9Z,11E)-Octadecadienoic acid	C18H32O2	280.24	4.33	2540-56-9	HMDB0003797	C04056	LMFA01030118	16100	19970	17120	3418	2528	5584	4.61318	2.20576	0.0153092	1	1.0782
Com_389_pos	Adenosine O-ribose	C15H21N5O8	399.39	3.45					28730	28220	25400	9655	4972	3268	4.60184	2.20221	0.0339853	1	1.04958
Com_733_neg	Linolelaidic Acid (C18:2N6T)	C18H32O2	280.445	15.16	506-21-8	HMDB0006270		LMFA01030123	175700	163800	185400	41220	38520	35760	4.54459	2.18415	1.16915e-05	1	1.12374
Com_108_pos	NG,NG-Dimethyl-L-arginine	C8H18N4O2	202.254	0.93	30315-93-6	HMDB0001539	C03626		1797000	1773000	1631000	366200	400400	378100	4.54355	2.18382	3.6342e-06	1	1.12508
Com_345_pos	6-Aminocaproic acid	C6H13NO2	131.095	2.07	60-32-2	HMDB0001901	C02378	LMFA01100035	967100	946400	968500	214800	208600	214200	4.52008	2.17635	4.72437e-08	1	1.1265
Com_898_neg	Pantetheine	C11H22N2O4S	278.13	5.84	496-65-1	HMDB0003426	C00831		619000	631500	625000	137100	136300	142200	4.51275	2.17401	5.34363e-06	1	1.12643
Com_142_pos	6-Aminohexanoic acid	C6H13NO2	131.173	2.1	1319-82-0				33960	34510	38360	6336	8849	8545	4.5019	2.17053	0.0021028	1	1.11437
Com_278_pos	Leucine	C6H13NO2	131.175	2.1	26782-71-8		C16439		719000	725600	690400	161300	157000	156300	4.49853	2.16945	9.25527e-07	1	1.12631
Com_638_neg	Calceolarioside B	C23H26O11	478.446	6.67	105471-98-5				49550	31600	37260	6857	10820	8881	4.45854	2.15657	0.00131014	1	1.09328
Com_149_pos	1-Methylhistidine	C7H11N3O2	169.18	0.84	332-80-9	HMDB0000001	C01152		561600	603900	582900	126700	121500	146300	4.43194	2.14794	0.000417413	1	1.12301
Com_913_neg	Matairesinoside	C26H32O11	520.533	7.38	23202-85-9	HMDB0303466			26330	30010	27870	6791	6238	6010	4.42303	2.14503	9.33468e-06	1	1.12385
Com_88_pos	trans-3-Hydroxy-L-proline	C5H9NO3	131.13	2.14	4298-08-02	HMDB0059659	C05147		1307000	1336000	1344000	288600	310400	303100	4.41969	2.14394	2.95901e-05	1	1.1261
Com_566_pos	L-2-Aminoadipic acid	C6H11NO4	161.069	0.93	542-32-5	HMDB0302754	C00956		454400	392300	444700	100900	96580	95500	4.40781	2.14006	0.000263105	1	1.12422
Com_390_pos	Apigenin C-pentoside	C20H18O9	402.35	0.73					209400	197000	226200	33200	48450	62410	4.39123	2.13462	0.0115061	1	1.09341
Com_92_pos	Sattabacin	C13H18O2	206.28	6.12	169272-84-8				257700	298000	322600	71770	56090	72540	4.38273	2.13183	0.00022076	1	1.11513
Com_838_neg	Taxifolin	C15H12O7	304.25	6.885	480-18-2	HMDB0303943	C01617	LMPK12140721	29150000	23750000	25990000	5936000	5920000	6221000	4.36411	2.12569	0.000841176	1	1.12276
Com_377_pos	2-Methyladenosine	C11H15N5O4	281.268	1.05	16526-56-0				286600	345800	302600	64120	85610	64850	4.35735	2.12345	0.000588893	1	1.11441
Com_774_neg	Liquiritin	C21H22O9	418.39	6.98	551-15-5	HMDB0029520	C16989	LMPK12140021	31740	30910	40920	8854	7221	7819	4.33456	2.11589	0.000386918	1	1.11469
Com_7_pos	Isoferulic Acid	C10H10O4	194.18	7.008	537-73-5	HMDB0000955	C10470		716000	524900	501500	155700	137700	108700	4.33325	2.11545	0.000689829	1	1.10282
Com_893_neg	Pinobanksin	C15H12O5	272.069	7.06	548-82-3		C09826		348000	323900	252800	65690	65450	82620	4.32588	2.11299	0.00038641	1	1.11084
Com_316_pos	Quercetin 7-O-rutinoside	C27H30O16	610.2	6.4		HMDB0037934			13146	14226	16116	2455	3797	3803	4.32501	2.1127	0.00416348	1	1.10216
Com_174_pos	Histidine	C6H9N3O2	155.15	0.81	4998-57-6	HMDB0250763	C00768		7295000	7451000	7830000	1724000	1811000	1687000	4.32325	2.11212	1.00911e-06	1	1.12571
Com_542_pos	Icariside B2	C19H30O8	386.194	6.05	108906-51-0				220200	176600	215600	44070	44440	53150	4.32303	2.11204	0.000109146	1	1.11762
Com_506_pos	Guanosine 3',5'-Cyclic Monophosphate	C10H12N5O7P	345.205	0.71	7665-99-8	HMDB0001314	C00942		68490	94300	73300	25140	15200	14300	4.32083	2.11131	0.00479069	1	1.08668
Com_560_pos	Isohyperoside	C21H20O12	464.095	5.91	35589-21-0				13060000	13580000	13900000	3128000	3019000	3236000	4.32058	2.11122	7.79671e-07	1	1.12587
Com_195_pos	5-Methoxyindoleacetic acid	C11H11NO3	205.21	4.87	3471-31-6	HMDB0004096	C05660		2556000	2710000	2453000	637100	584400	568500	4.31229	2.10845	6.93452e-06	1	1.12453
Com_892_neg	Trifolin	C21H20O11	448.101	6.62	23627-87-4	HMDB0030864	C12626	LMPK12111663	617600	740900	888700	173300	183200	165900	4.30168	2.1049	0.0031878	1	1.11415
Com_83_pos	beta-Nicotyrine	C10H10N2	158.2	4.91	487-19-4	HMDB0255591	C10161		1115000	1158000	1125000	252500	283500	255600	4.29257	2.10184	0.000226828	1	1.12507
Com_552_pos	6-Deoxyfagomine	C6H13NO2	131.095	2.06	197449-09-5	HMDB0036382			317900	338700	313600	71670	82650	71710	4.29235	2.10177	0.000121285	1	1.12367
Com_51_pos	4-Aminobutyric acid	C4H9NO2	103.12	0.864	1956-12-02	HMDB0000112	C00334		1963000	1853000	1731000	409800	494800	388300	4.29036	2.1011	0.000448699	1	1.11964
Com_561_pos	N-Methyl-Trans-4-Hydroxy-L-Proline	C6H11NO3	145.074	0.91	4252-82-8				994600	926300	965700	230200	213200	232200	4.27265	2.09513	3.70922e-06	1	1.12541
Com_290_pos	N-Acetylthreonine	C6H11NO4	161.069	1.73	17093-74-2	HMDB0062557			227700	213800	215300	64170	37650	52020	4.26937	2.09402	0.00994937	1	1.10214
Com_510_pos	Spermine	C10H26N4	202.34	0.71	71-44-3	HMDB0001256	C00750		3778000	3799000	3659000	837900	868800	926500	4.26705	2.09324	7.04573e-05	1	1.12557
Com_136_pos	10-Formyl-THF	C20H23N7O7	473.439	4.83	2800-34-2	HMDB0000972	C00234		1597000	1779000	1668000	371600	393200	419300	4.25978	2.09078	7.26098e-06	1	1.12429
Com_859_neg	UDP-D-glucose	C15H24N2O17P2	566.1	0.95	133-89-1	HMDB0000286	C00029		22140000	21820000	20970000	4753000	5320000	5180000	4.25687	2.08979	5.5936e-05	1	1.12512
Com_594_neg	Polydatin	C20H22O8	390.38	6.543	65914-17-2	HMDB0030564	C10275	LMPK13090012	161400	133500	133800	37410	25460	38090	4.24624	2.08618	0.00255154	1	1.10484
Com_681_neg	Kaempferol7-O-beta-D-glucopyranoside	C21H20O11	448.377	6.65	16290-07-6				964200	1161000	1169000	252100	237800	286900	4.24073	2.08431	7.53748e-05	1	1.11912
Com_860_neg	Gallic acid O-Hexoside	C13H16O10	332	4.13					452500	419700	452300	103800	105700	102900	4.23976	2.08398	8.94317e-05	1	1.1259
Com_237_pos	2-Pyrrolidinone	C4H7NO	85.1	2.369	616-45-5	HMDB0002039	C11118		162700	151700	167000	35260	40120	38520	4.22651	2.07947	1.39268e-05	1	1.12418
Com_923_neg	1,6-Anhydro-beta-D-Glucopyranose	C6H10O5	162.141	2.3	498-07-7	HMDB0000640			865300	871700	849200	205300	201900	204700	4.22651	2.07947	8.82816e-08	1	1.12655
Com_166_pos	L-Methionine sulfone	C5H11NO4S	181.21	1.84	7314-32-1	HMDB0062174			3184000	3189000	3233000	797500	714900	763400	4.22093	2.07756	0.000371218	1	1.12552
Com_674_neg	Coniferyl Alcohol	C10H12O3	180.2	7.05	458-35-5	HMDB0012915	C00590		26990	24930	29160	8292	6567	4417	4.20627	2.07254	0.01163	1	1.09099
Com_305_pos	2-Aminoadipic acid	C6H11NO4	161.1	0.95	1118-90-7				1381000	1396000	1353000	341500	293400	349400	4.19588	2.06897	0.00111755	1	1.12328
Com_113_pos	N-Acetyl-L-histidine	C8H11N3O3	197.191	1	2497-02-01	HMDB0032055	C02997		52930	59840	53000	9842	14200	15520	4.19013	2.067	0.0057267	1	1.10472
Com_708_neg	3-(2-Naphthyl)-D-Alanine	C13H13NO2	215.248	6.22	76985-09-6				53060	50530	54830	11880	8364	17690	4.1762	2.06219	0.0198136	1	1.08061
Com_1018_neg	Valproate	C8H16O2	144.21	5.01	99-66-1	HMDB0001877	C07185	LMFA01020291	45280	35090	33310	6011	9602	11670	4.1667	2.0589	0.00783025	1	1.07901
Com_1062_neg	Rosmarinic acid-3'-O-glucoside	C24H26O13	522.137	6.54	910028-78-3				53200	59400	50320	11506	11730	16086	4.14323	2.05076	0.00178495	1	1.11138
Com_760_neg	UDP-galactose	C15H24N2O17P2	566.3	0.92	2956-16-3	HMDB0012305	C00052		40760000	42220000	40610000	10030000	9971000	10040000	4.11404	2.04056	4.85296e-05	1	1.12646
Com_631_neg	Maslinic acid	C30H48O4	472.7	13.077	4373-41-5	HMDB0002392	C16939	LMPR0106180014	6159000	7328000	6989000	1711000	1643000	1635000	4.10423	2.03711	0.000662519	1	1.12337
Com_365_pos	Sissotrin	C22H22O10	446.121	6.23	5928-26-7	HMDB0033990	C05376		219100	224800	225800	55383	49606	58570	4.09455	2.0337	0.000832722	1	1.12386
Com_740_neg	N-Acetylphenylalanine	C11H13NO3	207.226	6.82	2018-61-3	HMDB0255056			119500	120600	107000	22990	26350	35460	4.09316	2.03322	0.00476157	1	1.10734
Com_577_pos	Kukoamine A	C28H42N4O6	530.31	0.68	75288-96-9	HMDB0030392	C17615		160600	77450	159200	34760	30280	32200	4.08525	2.03043	0.0276177	1	1.0598
Com_585_neg	Esculin	C15H16O9	340.28	5.145	531-75-9	HMDB0030820	C09264		33260	28630	35110	8880	8211	6732	4.0717	2.02563	0.000268205	1	1.1149
Com_613_neg	(+)-Catechin	C15H14O6	290.27	5.37	154-23-4	HMDB0002780	C06562	LMPK12020001	187000	177000	212600	43845	49682	48678	4.05471	2.0196	6.58438e-05	1	1.12155
Com_813_neg	Ferulate	C10H10O4	194.18	6.81	537-98-4	HMDB0000954	C01494		98450	111500	88580	23020	27020	24010	4.03147	2.0113	0.000135022	1	1.1189
Com_739_neg	N-Acetylalanine	C5H9NO3	131.13	2.15	97-69-8	HMDB0255053			122300	129100	130100	30900	30100	33700	4.02851	2.01025	3.09927e-05	1	1.12486
Com_799_neg	Corosolic acid	C30H48O4	472.7	13.22	4547-24-4	HMDB0250454			3430000	3740000	3837000	919300	907400	906800	4.02671	2.0096	0.000489419	1	1.12528
Com_6_pos	Tryptamine	C10H12N2	160.22	5.205	61-54-1	HMDB0000303	C00398		26950	19560	25540	4151	6694	7118	4.01102	2.00397	0.00449499	1	1.08486
Com_269_pos	3'-Hydroxypuerarin	C21H20O10	432.384	5.28	117060-54-5				32130	39640	42250	14960	5604	7907	4.00478	2.00172	0.0286907	1	1.04301
Com_520_pos	alpha-Ionone	C13H20O	192.297	1.86	127-41-3	HMDB0059883	C12286		60970	53920	58240	12820	15640	14850	3.99746	1.99908	0.00015352	1	1.12104
Com_1054_neg	1-O-Galloyl-D-glucose	C13H16O10	332.074	4.68	58511-73-2				79130	79620	71260	16320	20580	20690	3.99392	1.99781	0.000741758	1	1.11809
Com_243_pos	Homoplantaginin	C22H22O11	462.403	7.186	17680-84-1		C17762	LMPK12111119	550600	604500	530500	145300	145100	131900	3.99148	1.99692	1.42797e-05	1	1.12367
Com_65_pos	L-Homocitrulline	C7H15N3O3	189.21	0.972	1190-49-4	HMDB0000679	C02427		151900	128100	106000	43890	29420	24080	3.96345	1.98676	0.0050135	1	1.08146
Com_502_pos	Lipoamide	C8H15NOS2	205.341	4.89	940-69-2	HMDB0000962	C00248	LMFA08010006	607100	675600	673200	170100	159400	165800	3.94892	1.98146	4.45118e-05	1	1.12475
Com_42_pos	L-Pipecolate	C6H11NO2	129.16	1.049	3105-95-1	HMDB0000716	C00408		4706000	4430000	3815000	1003000	1096000	1183000	3.94607	1.98042	0.00010056	1	1.11933
Com_440_pos	Nicotinic acid-hexoside	C12H15NO7	285.2	0.97					39120	41120	62790	10390	8502	17490	3.93134	1.97502	0.00821002	1	1.05462
Com_346_pos	Avicularin	C20H18O11	434.085	6.78	572-30-5	HMDB0030860		LMPK12112167	124500	191800	266800	37430	67440	43990	3.9171	1.96979	0.0098632	1	1.03978
Com_190_pos	Asp-glu	C9H14N2O7	262.217	0.96	6157-06-08	HMDB0028752			435400	419600	419800	93590	130700	101300	3.91535	1.96914	0.00481555	1	1.11457
Com_824_neg	D-Ribose	C5H10O5	150.13	0.92	50-69-1	HMDB0000283	C21057		2112000	2238000	2343000	543200	614000	555900	3.90695	1.96604	1.40906e-05	1	1.12384
Com_122_pos	L-Valine	C5H11NO2	117.146	1.2	72-18-4	HMDB0000883	C00183		758500	784600	660300	195700	187300	182400	3.89706	1.96239	0.000409221	1	1.12276
Com_1023_neg	Icariside E5	C26H34O11	522.21	6.56	126176-79-2	HMDB0034749			49530	61950	25490	10332	12700	12136	3.89473	1.96152	0.0339596	1	1.03802
Com_772_neg	Vanillyl Alcohol	C8H10O3	154.16	5.27	498-00-0	HMDB0032012	C06317		55930	58260	44710	8861	14420	17530	3.89356	1.96109	0.0114258	1	1.07473
Com_277_pos	Pratensein-7-O-glucoside	C22H22O11	462.41	6.86	36191-03-4				699800	622200	680400	180700	179200	155500	3.88514	1.95797	4.69916e-05	1	1.12227
Com_956_neg	Methylophiopogonanone A	C19H18O6	342.343	0.78	74805-92-8				36110	29660	32010	7171	9516	8495	3.88293	1.95715	0.000334983	1	1.11463
Com_470_pos	gamma-Glu-Leu	C11H20N2O5	260.287	5.17	2566-39-4	HMDB0011171			28910	25340	23760	9666	4614	5818	3.88148	1.95661	0.0180278	1	1.07247
Com_534_pos	Isoquinoline	C9H7N	129.1	4.87	119-65-3	HMDB0034244	C06323		115700	127300	118900	32040	23510	37800	3.87681	1.95487	0.00806208	1	1.10328
Com_812_neg	D-(+)-Cellobiose	C12H22O11	342.3	0.91	528-50-7	HMDB0000055	C06422		2048000	1908000	1899000	534600	521900	465300	3.84742	1.94389	7.04503e-05	1	1.12367
Com_121_pos	Lycoperodine 1	C12H12N2O2	216.236	5.47	42438-90-4				218700	245300	234900	51410	58470	71840	3.84603	1.94337	0.00240553	1	1.11387
Com_162_pos	Tilarginine	C7H16N4O2	188.23	0.95	156706-47-7				431300	464300	417200	77750	100900	163100	3.8414	1.94163	0.0215409	1	1.0747
Com_880_neg	Kaempferol 3-O-robinobioside	C27H30O15	594.159	6.55	17297-56-2				395800	377900	339100	114300	84640	92340	3.82038	1.93372	0.000916118	1	1.11438
Com_297_pos	O-methylnaringenin C-pentoside	C21H22O9	418.1	0.72					1044000	1108000	1140000	280100	238100	344200	3.81725	1.93254	0.00424933	1	1.11206
Com_746_neg	3-Indoleacrylic acid	C11H9NO2	187.195	5.36	1204-06-4				150600	140400	137000	35640	38700	37890	3.8136	1.93115	4.47711e-06	1	1.12488
Com_697_neg	Trehalose 6-phosphate	C12H23O14P	422.276	0.96	4484-88-2	HMDB0001124	C00689		5142000	5560000	5001000	1402000	1381000	1337000	3.81141	1.93032	7.64398e-05	1	1.12513
Com_386_pos	4-Pyridoxic acid O-hexoside	C14H19NO9	345.306	1.66					307400	326700	318200	73350	90850	87680	3.78077	1.91868	0.0013817	1	1.12074
Com_837_neg	Rutin	C27H30O16	610.518	6.451	153-18-4	HMDB0003249	C05625	LMPK12112098	35260	48850	49680	13247	10866	11364	3.77118	1.91501	0.00171561	1	1.10647
Com_884_neg	3-N-Methyl-L-histidine	C7H11N3O2	169.181	0.85	368-16-1	HMDB0000479	C01152		26220	26550	30500	7626	7488	6967	3.77112	1.91499	0.000110342	1	1.12267
Com_462_pos	Tricin 5-O-hexoside	C23H24O12	492.43	7.19					288700	288700	304100	68440	84190	81400	3.76661	1.91327	0.001276	1	1.12105
Com_634_neg	Harpagide	C15H24O10	364.345	4.603	6926-08-05	HMDB0242331			18180	22760	23870	4600	6697	6088	3.72793	1.89837	0.00103227	1	1.10206
Com_300_pos	Caffeic aldehyde	C9H8O3	164.1	1.84			C10945		214100	190500	213300	64770	52090	49210	3.72072	1.89558	0.00104739	1	1.11587
Com_968_neg	Sulfosalicylic acid	C7H6O6S	218.184	1.66	1997-05-02	HMDB0011725	C16199		83860	90580	115600	26100	28780	23440	3.70327	1.8888	0.000875967	1	1.10995
Com_991_neg	3-Phenyllactic acid	C9H10O3	166.174	6.81	828-01-3	HMDB0000779			62910	53390	67880	14570	18760	16410	3.70285	1.88864	0.000211198	1	1.11329
Com_902_neg	D-Xylose	C5H10O5	150.131	1.01	58-86-6	HMDB0000098	C00181		868800	910400	936200	234700	229400	269300	3.70248	1.88849	0.000294086	1	1.12275
Com_62_pos	Glycyl-L-leucine	C8H16N2O3	188.22	4.466	869-19-2	HMDB0028929	C02155		30470	22410	28120	9545	6333	6000	3.70235	1.88844	0.00307491	1	1.09013
Com_564_pos	Gallacetophenone	C8H8O4	168.042	4.69	528-21-2				428100	471500	498900	122800	127200	127900	3.70071	1.8878	0.000538048	1	1.12381
Com_586_neg	Ferulic Acid	C10H10O4	194.19	6.881	1135-24-6	HMDB0000954	C01494		74170	68230	82410	26310	18000	16450	3.69997	1.88751	0.00584071	1	1.09753
Com_823_neg	Pyridoxal 5-phosphate	C8H10NO6P	247.14	1.7	54-47-7	HMDB0001491	C00018		35800	42020	35680	13240	9827	7656	3.6943	1.8853	0.00822258	1	1.09259
Com_529_pos	methylLuteolin C-hexoside	C22H22O11	448.4	0.71					249800	217500	205600	89620	42660	50110	3.68935	1.88337	0.0210752	1	1.06567
Com_309_pos	Agmatine	C5H14N4	130.1	0.92	306-60-5	HMDB0001432	C00179		37390	35840	31880	6130	13290	9091	3.68665	1.88231	0.0222519	1	1.06734
Com_1022_neg	Capsianoside I	C32H52O14	660.336	0.98	121924-04-7	HMDB0002318			1119000	1087000	1265000	275100	325900	344300	3.67185	1.87651	0.000200389	1	1.11783
Com_428_pos	methylNaringenin C-pentoside	C21H22O9	418.394	0.72					1300000	930400	961900	130700	382000	359100	3.66173	1.87253	0.0470642	1	0.998432
Com_295_pos	1-O-Feruloyl quinic acid	C17H20O9	368.1	6.23					62920	83720	83570	6846	34040	22000	3.66075	1.87214	0.0849514	1	0.941544
Com_403_pos	Dl-2-Aminooctanoic Acid	C8H17NO2	159.226	1.23	644-90-6	HMDB0000991			2407000	2529000	2597000	741700	625600	698400	3.64671	1.86659	0.000278823	1	1.12266
Com_1028_neg	Sibiricose A3	C19H26O13	462.137	5	139726-39-9				30980	30800	35300	11350	5673	9600	3.64647	1.8665	0.0199384	1	1.07287
Com_1051_neg	Eicosadienoic acid	C20H36O2	308.272	6.32	5598-38-9	HMDB0005060	C16525	LMFA01031043	839200	912900	806800	228500	287400	186200	3.64464	1.86578	0.00570841	1	1.10485
Com_39_pos	Xanthosine	C10H12N4O6	284.225	3.928	146-80-5	HMDB0000299	C01762		17830	19930	22730	6265	5704	4663	3.63696	1.86273	0.000407512	1	1.11016
Com_934_neg	Cellotriose	C18H32O16	504.437	1.02	33404-34-1		C06219		200800	207300	195700	48950	60710	56830	3.62664	1.85864	0.00138734	1	1.12084
Com_728_neg	alpha-Amino-beta-(3-indolyl)-propionic acid	C11H12N2O2	204.225	4.91	1954-12-06	HMDB0030396	C00806		16630000	17460000	18720000	4793000	4968000	4802000	3.62631	1.8585	0.000217411	1	1.12485
Com_864_neg	Acetyl-eriodictyol O-hexoside	C23H24O12	492.1	6.31					41270	57710	53590	13968	12823	15538	3.60438	1.84975	0.00139123	1	1.10858
Com_1002_neg	2,3-Dihydroxybenzoic acid	C7H6O4	154.027	6.21	303-38-8	HMDB0000397	C00196		229600	234100	234900	66480	65950	61430	3.60363	1.84945	0.000149603	1	1.12571
Com_165_pos	L-Saccharopine	C11H20N2O6	276.286	1.03	997-68-2	HMDB0000279	C00449		414100	518800	458800	135200	136600	114600	3.60171	1.84868	0.000136303	1	1.11649
Com_382_pos	4,6-Dihydroxyquinoline O-hexoside	C15H17NO7	323.303	1.09					283700	237000	237000	68280	81570	60630	3.59987	1.84794	0.000484941	1	1.11198
Com_549_pos	Zarzissine	C5H5N5	135.054	1.83	160568-14-9				194500	191900	198300	51490	54010	57360	3.5902	1.84406	0.000218709	1	1.12517
Com_163_pos	N-Methyl-a-aminoisobutyric acid	C5H11NO2	117.146	1.22	2566-34-9	HMDB0002141			14170000	14250000	12940000	3746000	3983000	3818000	3.58188	1.84072	2.87928e-05	1	1.12484
Com_565_pos	2,6-Dimethoxybenzoquinone	C8H8O4	168.042	4.69	530-55-2	HMDB0029673	C10331		818500	809800	840300	220100	230100	239100	3.58131	1.84049	3.43952e-05	1	1.12568
Com_582_pos	Pyridoxamine	C8H12N2O2	168.09	0.8	85-87-0	HMDB0001431	C00534		92670	112900	87890	38720	19600	23920	3.56834	1.83525	0.0140632	1	1.06985
Com_16_pos	3,4-Dihydroxybenzaldehyde	C7H6O3	138.12	5.306	139-85-5	HMDB0059965	C16700		155900	142200	106000	27080	42940	43510	3.55941	1.83164	0.00362098	1	1.07792
Com_284_pos	lupinine	C10H19NO	169.267	1.54	486-70-4	HMDB0304704	C10773		43110	26390	43570	10100	11890	9816	3.55499	1.82985	0.0101048	1	1.08441
Com_932_neg	Bisdemethoxycurcumin	C19H16O4	308.328	6.53	33171-05-0	HMDB0002114	C17743		32000	53690	39660	13990	9871	11410	3.55391	1.82941	0.00363991	1	1.08262
Com_872_neg	Syringic acid O-glucoside	C15H20O10	360.1	4.82					40400	44800	40800	14500	10950	10020	3.5523	1.82875	0.00450151	1	1.10853
Com_95_pos	p-Nitroaniline	C6H6N2O2	138.124	2.02	100-01-6	HMDB0246529	C02126		143400	155800	143700	33000	48500	43350	3.54746	1.82679	0.00565823	1	1.10806
Com_194_pos	5-Methyl-dl-tryptophan	C12H14N2O2	218.252	1.06	951-55-3				264500	267500	206300	70780	67380	70110	3.54492	1.82575	0.00360153	1	1.11627
Com_985_neg	Morin	C15H10O7	302.043	8.05	480-16-0	HMDB0030796	C10105	LMPK12112517	149900	135900	166300	40770	47250	39550	3.54394	1.82535	9.61655e-05	1	1.11772
Com_687_neg	6-Phosphogluconic acid	C6H13O10P	276.135	0.91	921-62-0	HMDB0001316	C00345		388300	388600	397800	110600	119500	102200	3.53506	1.82173	0.000945809	1	1.1237
Com_206_pos	Lysopc 17:0	C25H52NO7P	509.657	13.17	50930-23-9			LMGP01050024	105700	86220	94620	26390	29530	25210	3.53186	1.82043	0.00010396	1	1.11874
Com_179_pos	Valine	C5H11NO2	117.146	1.09	516-06-3	HMDB0250806	C16436		17520000	18510000	16430000	4541000	5292000	5081000	3.5175	1.81455	4.53149e-05	1	1.122
Com_146_pos	gamma-Glutamylglutamic acid	C10H16N2O7	276.243	1.05	1116-22-9	HMDB0011737	C05282		397700	337400	331500	104000	97020	104300	3.49338	1.80463	0.000583707	1	1.12106
Com_871_neg	N-Acetylglucosamine 1-phosphate	C8H16NO9P	301.1	0.91	6866-69-9	HMDB0001367	C04256		956300	1033000	1005000	293600	271300	292900	3.49067	1.80351	4.12637e-06	1	1.12494
Com_485_pos	8-C-hexosyl-apigenin O-hexosyl-O-hexoside	C33H40O20	756.669	0.9					51240	40910	79100	14110	15270	19730	3.48707	1.80202	0.0111141	1	1.06088
Com_908_neg	Plantagoside	C21H22O12	466.398	6.09	78708-33-5		C17531	LMPK12140454	46550	47870	41020	13900	12391	12592	3.48327	1.80044	5.32458e-05	1	1.12155
Com_1063_neg	2,4-Di-Tert-Butylphenol	C14H22O	206.167	6.02	96-76-4	HMDB0013816			19670	26300	21390	4780	3541	11120	3.46484	1.79279	0.0507227	1	0.999749
Com_481_pos	Chrysoeriol O-malonylhexoside	C25H24O14	548.457	7.51					37030	34570	46990	20690	6266	7389	3.4529	1.78781	0.0586571	1	0.983845
Com_43_pos	Pipecolic acid	C6H11NO2	129.16	1.042	535-75-1	HMDB0000070			31250000	29610000	27410000	8254000	8590000	8722000	3.45263	1.7877	0.00016616	1	1.12414
Com_675_neg	Creatine	C4H9N3O2	131.133	1.95	57-00-1	HMDB0000064	C00300		20320	17280	18960	5596	3824	7031	3.43809	1.78161	0.0144148	1	1.08183
Com_858_neg	Kynurenic acid O-hexside	C16H17NO8	351.1	3.82					22450	20780	27920	7585	6483	6674	3.43024	1.77831	0.00102648	1	1.11175
Com_600_neg	Tectoridin	C22H22O11	462.4	6.864	611-40-5		C10533	LMPK12050372	83540	83960	96470	23220	25790	28040	3.42596	1.77651	7.9663e-05	1	1.11901
Com_458_pos	Threonyl carbamoyl adenosine	C15H20N6O8	412.35	5.08					29420	33390	30370	11740	9045	6433	3.42347	1.77546	0.0151892	1	1.08406
Com_635_neg	Spinosin	C28H32O15	608.545	6.418	72063-39-9	HMDB0258422	C17834	LMPK12110988	20780	22290	19750	6988	5837	5639	3.4023	1.76651	0.000469456	1	1.1183
Com_620_neg	3,4-Dihydroxyphenylacetic acid	C8H8O4	168.15	4.949	102-32-9	HMDB0001336	C01161		288600	280600	294000	85350	76520	92240	3.39695	1.76424	0.00113804	1	1.12199
Com_983_neg	Laricitrin	C16H12O8	332.262	2.6	53472-37-0	HMDB0126497	C12633	LMPK12112482	26890	33710	29620	9406	9718	7502	3.38842	1.76061	0.000390476	1	1.11054
Com_962_neg	P-Coumaryl Alcohol	C9H10O2	150.174	1.04	3690-05-09	HMDB0003654	C02646		526100	600500	590900	173200	160200	174900	3.37891	1.75656	5.16371e-05	1	1.12285
Com_132_pos	DIMBOA glucoside	C15H19NO10	373.31	4.26	18607-79-9	HMDB0301843	C15768		31380	31670	32760	9298	10140	8945	3.37561	1.75515	0.000275348	1	1.1243
Com_677_neg	Flavin Adenine Dinucleotide	C27H33N9O15P2	785.55	5.16	146-14-5	HMDB0252293	C00016		61340	60220	81140	16600	20460	23100	3.36935	1.75247	0.000881073	1	1.09927
Com_120_pos	Maltotriitol	C18H34O16	506.453	1.07	32860-62-1				4466000	3907000	4423000	1211000	1297000	1305000	3.35589	1.74669	0.000110043	1	1.12293
Com_454_pos	Selgin C-hexoside	C22H22O12	478.4	0.74					205300	245100	228000	62110	61550	78670	3.35294	1.74543	0.000546094	1	1.11302
Com_183_pos	Dl-Indole-3-lactic acid	C11H11NO3	205.21	4.87	832-97-3				149500000	146600000	149600000	45850000	45200000	42180000	3.34534	1.74215	0.000211918	1	1.12556
Com_145_pos	5'-Deoxy-5'-(Methylthio)Adenosine	C11H15N5O3S	297.333	4.91	2457-80-9	HMDB0001173	C00170		58540	56790	46850	20130	11650	16770	3.34047	1.74005	0.00811734	1	1.08331
Com_878_neg	Sucrose	C12H22O11	342.116	0.98	57-50-1	HMDB0000258	C00089		29510000	38330000	37930000	10020000	10560000	11210000	3.32715	1.73429	0.00204497	1	1.11378
Com_686_neg	Riboflavin-5'-monophosphate	C17H21N4O9P	456.344	0.91	146-17-8				213600	155700	215800	76820	57000	42280	3.32254	1.73229	0.00672838	1	1.06916
Com_96_pos	1,2-Benzenedicarboxylic acid	C8H6O4	166.131	4.11	88-99-3	HMDB0002107	C01606		141700	137700	127600	38590	43520	41240	3.29955	1.72227	1.53761e-05	1	1.12321
Com_155_pos	Vitamin B2	C17H20N4O6	376.364	5.94	83-88-5	HMDB0000244	C00255		205200	221200	174000	63400	48020	71000	3.29131	1.71866	0.0020814	1	1.0987
Com_118_pos	N-(2-Hydroxyethyl)iminodiacetic acid	C6H11NO5	177.155	1.02	93-62-9				11000000	10960000	10600000	3255000	3282000	3364000	3.28856	1.71745	2.45209e-07	1	1.12627
Com_423_pos	methylApigenin C-hexoside	C22H22O10	446.404	0.73					580900	524000	522000	167400	177800	151600	3.27476	1.71139	5.93378e-05	1	1.12131
Com_839_neg	Pelargonidin 3-glucoside	C21H21ClO10	468.84	5.442	18466-51-8				30980000	28840000	28630000	8928000	9163000	8967000	3.2689	1.70881	0.000143095	1	1.12554
Com_891_neg	Coniferin	C16H22O8	342.132	0.97	531-29-3	HMDB0013682	C00761		83580000	77620000	83430000	22980000	24800000	27220000	3.26173	1.70564	0.000249313	1	1.12186
Com_727_neg	DL-o-Tyrosine	C9H11NO3	181.189	1.81	2370-61-8	HMDB0006050			200600	199200	215400	57240	64550	67220	3.25485	1.70259	0.00021282	1	1.12191
Com_835_neg	Pelargonin chloride	C27H31ClO15	630.98	4.937	17334-58-6	HMDB0033681	C08725		121600	118200	132100	48010	29490	36780	3.25429	1.70234	0.0103241	1	1.09515
Com_1007_neg	4-Hydroxy-3-methoxycinnamic acid	C10H10O4	194.058	5.34	537-98-4	HMDB0000954	C01494		13360	25150	13430	6397	4166	5455	3.2426	1.69715	0.0152263	1	1.03622
Com_657_neg	L-Pyroglutamic acid	C5H7NO3	129.11	1.689	98-79-3	HMDB0000267	C01879		74380	74150	69530	20420	26170	20710	3.24012	1.69605	0.002762	1	1.11559
Com_71_pos	DL-Norvaline	C5H11NO2	117.15	1.068	760-78-1	HMDB0251527			17030000	17670000	16010000	5119000	5323000	5284000	3.2246	1.68912	0.00010208	1	1.12504
Com_87_pos	Val-Ser	C8H16N2O4	204.224	1.01	13588-94-8	HMDB0029136			883600	930200	1093000	296000	323200	287800	3.20485	1.68026	0.000453388	1	1.11786
Com_905_neg	Parthenocissin A	C28H22O6	454.479	4.97	212513-35-4	HMDB0304716			23330	27180	18110	6959	6558	7896	3.2046	1.68014	0.00387366	1	1.0989
Com_993_neg	Abscisic Acid	C15H20O4	264.32	8.13	21293-29-8	HMDB0036093	C06082		1439000	1473000	1482000	405700	482200	484600	3.20146	1.67873	0.00205438	1	1.1209
Com_328_pos	trans-zeatin N-glucoside	C16H23N5O6	381.2	4.62					32620	42360	49840	15130	10380	13530	3.19723	1.67682	0.0023189	1	1.08296
Com_691_neg	Guanosine 5'-triphosphate	C10H16N5O14P3	523.18	0.9	1986-01-01	HMDB0001273	C00044		19300	24010	23330	6446	8470	6012	3.18425	1.67095	0.00145332	1	1.10156
Com_217_pos	Scopine	C8H13NO2	155.19	0.87	498-45-3	HMDB0258181			37130	34170	44090	20870	8968	6400	3.18423	1.67094	0.0619434	1	0.98273
Com_501_pos	Betaine	C5H11NO2	117.15	0.907	107-43-7	HMDB0000043	C00719		33550000	34900000	33340000	9847000	10920000	11220000	3.18223	1.67004	0.000355705	1	1.12365
Com_791_neg	2,6-Dihydroxybenzoic acid	C7H6O4	154.12	6.13	303-07-1	HMDB0013676			347900	468300	378900	124100	129600	122300	3.17846	1.66833	0.00454906	1	1.11307
Com_699_neg	beta-D-Lactose	C12H22O11	342.297	1	5965-66-2	HMDB0041627	C01970		9339000	10270000	9834000	3134000	3198000	2937000	3.1765	1.66744	6.96453e-06	1	1.12426
Com_779_neg	Maltose	C12H22O11	342.3	1.01	69-79-4	HMDB0246552	C00208		1857000	1893000	1820000	567000	547600	639100	3.17614	1.66728	0.000961184	1	1.12276
Com_660_neg	Lactose	C12H22O11	342.3	0.911	63-42-3		C00243		2949000	2739000	2842000	811200	991200	885900	3.17301	1.66585	0.000879814	1	1.12028
Com_1026_neg	Isomaltulose	C12H22O11	342.116	0.97	13718-94-0		C01742		90390000	74830000	70270000	23980000	24530000	25990000	3.16094	1.66035	0.00218292	1	1.11605
Com_303_pos	O-Feruloyl 4-hydroxylcoumarin	C19H14O6	338.1	17.01					202000	1595000	195700	186900	251400	195000	3.14653	1.65376	0.452594	0.777778	0.471865
Com_841_neg	Luteolin 7-O-glucoside	C21H20O11	448.38	6.664	5373-11-05	HMDB0035588	C03951		117900	130800	113400	33530	46440	35160	3.14514	1.65312	0.00298229	1	1.10667
Com_938_neg	D-Glutamic acid	C5H9NO4	147.129	2.31	6893-26-1	HMDB0003339	C00217		35980	30670	27470	12070	10330	7531	3.14457	1.65286	0.00451601	1	1.08652
Com_181_pos	Dl-Norleucine	C6H13NO2	131.173	0.9	616-06-8	HMDB0251526			32720000	33780000	34050000	10600000	10650000	10770000	3.14022	1.65087	1.44966e-05	1	1.12635
Com_778_neg	Melibiose	C12H22O11	342.3	0.96	585-99-9	HMDB0000048	C05402		51720000	61620000	52380000	16690000	18090000	18600000	3.10453	1.63438	0.000284246	1	1.11926
Com_990_neg	Succinic anhydride	C4H4O3	100.073	0.88	108-30-5	HMDB0032523	C19524		9621000	9240000	9246000	3150000	2997000	2937000	3.09412	1.62953	7.0989e-06	1	1.12558
Com_359_pos	Enterodiol	C18H22O4	302.152	16.98	80226-00-2	HMDB0005056	C18166		226600	1516000	200900	169900	268700	190200	3.09081	1.62798	0.402515	0.777778	0.518381
Com_530_pos	Chrysoeriol 7-O-hexoside	C22H22O11	448.4	7.2					325700	341400	308700	110900	100600	104300	3.08993	1.62757	1.01091e-05	1	1.12372
Com_870_neg	1-O-p-Coumaroyl quinic acid	C16H18O8	338.1	5.95					11380	21690	20280	6625	6530	4115	3.08917	1.62722	0.0144203	1	1.02244
Com_124_pos	iP9G	C16H23N5O5	365.384	1	83087-94-9				18120000	18500000	15950000	5883000	5947000	5192000	3.08836	1.62684	6.12661e-05	1	1.11956
Com_152_pos	S-Methyl-5'-thioadenosine	C11H15N5O3S	297.333	4.94					63760	48540	53590	17310	15020	21490	3.08231	1.62401	0.00133176	1	1.0975
Com_666_neg	N-Acetylornithine	C7H14N2O3	174.2	0.896	6205-08-09	HMDB0240589	C00437		2117000	2201000	2107000	604200	654400	829400	3.07711	1.62157	0.00611059	1	1.11078
Com_385_pos	4-Pyridoxate	C8H9NO4	183.161	2.91	82-82-6	HMDB0000017	C00847		11090	12770	10470	3217	4689	3275	3.07039	1.61842	0.00423462	1	1.09551
Com_685_neg	3-Hydroxyanthranilic Acid	C7H7NO3	153.135	4.45	548-93-6	HMDB0001476	C00632		26360	21870	23680	6986	8108	8430	3.05688	1.61206	0.000146187	1	1.11563
Com_867_neg	Tricin O-saccharic acid	C23H22O14	522.1	6.58					31670	46400	22630	11131	11548	10274	3.05587	1.61158	0.0323038	1	1.04926
Com_204_pos	L-Methionine	C5H11NO2S	149.212	1.38	63-68-3	HMDB0000696	C00073		1393000	1295000	1339000	464100	418200	438000	3.05006	1.60884	1.89766e-05	1	1.12422
Com_30_pos	5-Methylcytidine	C10H15N3O5	257.24	1.036	2140-61-6	HMDB0000982			45550	51230	36670	4953	18220	20630	3.04659	1.6072	0.101653	1	0.909496
Com_847_neg	Galactinol	C12H22O11	342.116	0.99		HMDB0005826	C01235		80600000	75040000	79720000	21450000	26310000	29750000	3.03651	1.60241	0.00517161	1	1.10977
Com_1041_neg	Koaburaside	C14H20O9	332.111	4.68	41653-73-0				11060	8462	16020	5442	4099	2169	3.03518	1.60178	0.0310764	1	0.977052
Com_659_neg	L-Arabinitol	C5H12O5	152.15	0.925	7643-75-6	HMDB0001851	C00532		59470	63440	58810	21140	19580	19220	3.0317	1.60013	1.13971e-05	1	1.12407
Com_514_pos	Geranylacetone	C13H22O	194.313	5.34	3796-70-1	HMDB0031846	C13297		495500	549700	486600	162400	177800	167400	3.01773	1.59346	4.48471e-05	1	1.12268
Com_682_neg	O-Phospho-L-serine	C3H8NO6P	185.072	1.03	407-41-0	HMDB0001721	C01005		17890	20520	25450	7568	6324	7274	3.0171	1.59316	0.00236943	1	1.10224
Com_395_pos	Chrysoeriol 5-O-hexoside	C22H22O11	462.404	7.18					556900	670500	526000	201100	182900	197900	3.01323	1.59131	0.00156529	1	1.11519
Com_629_neg	2,4-Dihydroxybenzoic acid	C7H6O4	154.12	4.623	89-86-1	HMDB0029666			18980	25050	23020	7923	8011	6344	3.0097	1.58962	0.000616375	1	1.10407
Com_446_pos	Phellodenol H O-hexoside	C23H30O14	530.483	5.96					204200	246600	294400	90460	98820	58750	3.00448	1.58711	0.00684712	1	1.06493
Com_75_pos	Nicotinic Acid	C6H5NO2	123.11	1.478	59-67-6	HMDB0001488	C00253		358800	411100	330300	114700	126600	126400	2.99211	1.58116	0.000634747	1	1.11708
Com_289_pos	N-acetylglycine	C4H7NO3	117.043	0.91	543-24-8	HMDB0000532			32690000	29770000	29470000	10860000	10930000	8983000	2.98736	1.57887	0.000639589	1	1.11705
Com_547_pos	4-Hydroxymandelonitrile	C8H7NO2	149.048	1.44	13093-65-7	HMDB0060318	C00650		1869000	1708000	1635000	613000	570100	567100	2.97795	1.57432	7.19063e-05	1	1.12257
Com_982_neg	5-hydroxyhexanoic acid	C6H12O3	132.079	7.21	185956-02-9	HMDB0000525		LMFA01050014	38870	46020	51030	11960	18340	15370	2.97613	1.57344	0.00318276	1	1.08837
Com_262_pos	Levodopa	C9H11NO4	197.19	1.019	59-92-7	HMDB0000181	C00355		80780	100500	143000	41640	29160	38710	2.96119	1.56618	0.0087475	1	1.05619
Com_873_neg	Epicatechin-epiafzelechin	C30H26O11	562.1	5.39					1355000	1186000	1365000	454600	407800	460200	2.95327	1.56232	6.70572e-05	1	1.11986
Com_336_pos	LysoPC 15:0	C23H48NO7P	481.3	11.94					1266000	1303000	1243000	400100	435300	458300	2.94659	1.55905	0.000451176	1	1.12328
Com_64_pos	Nepsilon-Acetyl-L-lysine	C8H16N2O3	188.22	1.304	692-04-6	HMDB0000206	C02727		292300	261800	307200	72880	116800	103400	2.93879	1.55522	0.0101197	1	1.08708
Com_790_neg	Methyl furan-2-carboxylate	C6H6O3	126.11	1.25	611-13-2	HMDB0029750			41500	40030	32750	6944	15650	16510	2.92246	1.54718	0.0478158	1	1.00389
Com_641_neg	alpha,alpha-Trehalose	C12H22O11	342.296	0.962	99-20-7	HMDB0000975	C01083		79690000	76420000	76310000	26510000	25160000	28110000	2.91326	1.54264	0.000142313	1	1.12423
Com_60_pos	D-Proline	C5H9NO2	115.13	0.967	344-25-2	HMDB0003411	C00763		9274000	8928000	8836000	2964000	3171000	3153000	2.91107	1.54155	7.59531e-06	1	1.1253
Com_31_pos	Picolinic acid	C6H5NO2	123.11	1.467	98-98-6	HMDB0002243	C10164		250500	283700	325000	100800	75470	119100	2.90889	1.54047	0.00494805	1	1.08401
Com_943_neg	Guanidinoethyl Sulfonate	C3H9N3O3S	167.187	1.03	543-18-0	HMDB0003584	C01959		33490	23950	24270	9488	9503	9209	2.89752	1.53482	0.0101945	1	1.10294
Com_944_neg	GMP	C10H14N5O8P	363.221	0.94	85-32-5	HMDB0001397	C00144		59090	83910	66500	24510	24720	23090	2.89685	1.53448	0.00740137	1	1.10485
Com_44_pos	L-Tryptophan	C11H12N2O2	204.23	4.894	73-22-3	HMDB0000929	C00078		162700000	158700000	155300000	54280000	56070000	55470000	2.8748	1.52346	1.21027e-06	1	1.1261
Com_322_pos	LysoPC 16:2 (2n isomer)	C24H46NO7P	491.3	10.88					18420	21160	16730	5360	9942	4312	2.87091	1.52151	0.038954	1	1.02163
Com_364_pos	1,4-dihydro-1-Methyl-4-oxo-3-pyridinecarboxamide	C7H8N2O2	152.059	1.66	769-49-3	HMDB0004194	C05843		70520	74190	82140	32710	24030	22620	2.85849	1.51525	0.00549451	1	1.09771
Com_766_neg	Danshensu	C9H10O5	198.17	4.44	23028-17-3	HMDB0003503	C01207		17870	16810	20650	8436	5448	5481	2.85722	1.51461	0.00914148	1	1.08088
Com_151_pos	Spermidine	C7H19N3	145.246	0.68	124-20-9	HMDB0001257	C00315		5819000	5714000	5597000	2029000	1882000	2085000	2.8569	1.51445	0.000226009	1	1.12447
Com_37_pos	Oroxin B	C27H30O15	594.518	6.982	114482-86-9				55830	61840	45530	19695	20210	17346	2.85061	1.51127	0.00191278	1	1.10582
Com_588_neg	Salicin	C13H18O7	286.28	4.989	138-52-3	HMDB0003546	C01451		42590	41580	42550	14790	12980	16700	2.84956	1.51074	0.00437188	1	1.1159
Com_719_neg	D-Glucarate	C6H10O8	210.139	0.82	87-73-0	HMDB0000663	C00818		16230000	16240000	17330000	5576000	5914000	6009000	2.84588	1.50887	4.98446e-06	1	1.1246
Com_551_pos	N-Acetyl-D-galactosamine	C8H15NO6	221.09	1	1811-31-0	HMDB0000853	C01132		282800	266500	255000	93720	82930	106800	2.83754	1.50464	0.00167834	1	1.11405
Com_963_neg	Phenprobamate	C10H13NO2	179.216	4.09	673-31-4	HMDB0256418			13920	12380	13970	4415	5216	4576	2.83452	1.5031	0.000123575	1	1.11817
Com_554_pos	HBOA	C8H7NO3	165.042	4.15	23520-34-5	HMDB0038318	C15769		17640000	18340000	18380000	6018000	6517000	6643000	2.8345	1.50309	0.000133192	1	1.12438
Com_1047_neg	D-Galactaric acid	C6H10O8	210.038	0.87	526-99-8	HMDB0000639	C00879		37310000	40080000	38360000	13300000	13740000	13880000	2.82869	1.50013	1.1349e-05	1	1.12539
Com_550_pos	5,7-Dihydroxy-3',4',5'-trimethoxyflavone	C18H16O7	344.09	4.99	18103-42-9	HMDB0037692	C19807	LMPK12110880	26690	35010	45430	9411	13810	14720	2.82359	1.49753	0.00778963	1	1.04579
Com_437_pos	N-Feruloylagmatine	C15H21N4O3	305.35	1.06					149800	165000	142200	55780	55260	51160	2.81751	1.49442	0.000126033	1	1.12111
Com_667_neg	Ribitol	C5H12O5	152.15	0.927	488-81-3	HMDB0000508	C00474		101800	107300	97530	34600	41290	33260	2.80925	1.49019	0.00131792	1	1.11593
Com_952_neg	Kinsenoside	C10H16O8	264.229	3.93	151870-74-5				11980	14440	14350	4551	4258	5787	2.79323	1.48193	0.00147094	1	1.10136
Com_261_pos	L-Phenylalanine	C9H11NO2	165.19	4.108	63-91-2	HMDB0000159	C00079		24690000	25660000	24370000	9078000	8814000	8901000	2.78879	1.47964	7.29107e-06	1	1.12597
Com_553_pos	Cyclo(Tyr-Ala)	C12H14N2O3	234.1	0.97	21754-26-7				38380	64100	72790	20050	24970	18230	2.77107	1.47044	0.0216321	1	1.03281
Com_74_pos	D-Phenylalanine	C9H11NO2	165.19	4.106	673-06-3	HMDB0250791	C02265		25900000	26200000	25170000	9430000	9296000	9186000	2.76834	1.46902	1.60922e-06	1	1.12621
Com_392_pos	Arabidopyl ketoadipic acid	C15H14O9	338.27	15.19					12250	12340	10400	3248	3963	5434	2.7671	1.46838	0.0120611	1	1.0767
Com_20_pos	Ademetionine	C15H22N6O5S	398.44	0.8	29908-03-0	HMDB0001185	C00019		130600	162300	107500	42240	51690	50840	2.76577	1.46768	0.00455374	1	1.08798
Com_1039_neg	4-O-p-Coumaroylquinic acid	C16H18O8	338.1	5.93	32451-86-8	HMDB0302093	C10441		22580	23950	20420	6684	5129	12400	2.76504	1.4673	0.0495099	1	1.01207
Com_106_pos	Nicotinate ribonucleoside	C11H13NO6	255.224	1.04	17720-18-2	HMDB0006809			1018000	1043000	798700	187100	352900	497300	2.75687	1.46303	0.0533205	1	0.986698
Com_139_pos	Benzamidine	C7H8N2	120.152	4.09	618-39-3	HMDB0248970	C01784		179900	165100	156600	62690	62610	57680	2.74128	1.45485	8.36706e-05	1	1.12142
Com_292_pos	7-methylguanine	C6H7N5O	165.065	4.11	578-76-7	HMDB0000897	C02242		4840000	5056000	4854000	1779000	1805000	1814000	2.73249	1.45022	2.3197e-05	1	1.12612
Com_182_pos	DL-Leucine	C6H13NO2	131.173	2.3	328-39-2				235500	240800	207000	84770	84340	82470	2.71603	1.4415	0.00169746	1	1.12149
Com_644_neg	Uridine 5'-monophosphate	C9H13N2O9P	324.18	1.037	58-97-9	HMDB0000288	C00105		1450000	2008000	1796000	623600	611200	707400	2.70518	1.43572	0.00310559	1	1.10177
Com_21_pos	Melezitose	C18H32O16	504.44	0.998	597-12-6	HMDB0011730	C08243		144900000	140100000	142100000	51740000	52810000	54260000	2.68938	1.42727	1.67185e-06	1	1.12599
Com_540_pos	S-(5'-Adenosyl)-L-methionine	C15H22N6O5S	398.137	0.83					4999000	4458000	4166000	1630000	1452000	1992000	2.68486	1.42485	0.00201611	1	1.10157
Com_916_neg	Hydroxycitric acid	C6H8O8	208.124	0.9	6205-14-7	HMDB0031159			103100	102800	101400	39960	36390	38590	2.67357	1.41877	0.000529696	1	1.12485
Com_72_pos	2-Amino-4-(methylthio)butyric acid	C5H11NO2S	149.211	1.46	59-51-8	HMDB0033951	C01733		3009000	3170000	3161000	1272000	1143000	1094000	2.66173	1.41236	0.000658803	1	1.12131
Com_574_pos	Salicylamide	C7H7NO2	137.048	0.92	65-45-2	HMDB0015687			1145000	1385000	1214000	479700	464500	462700	2.66117	1.41206	0.0024137	1	1.11892
Com_235_pos	Raceanisodamine	C17H23NO4	305.369	5.27	17659-49-3				50150	55860	61580	22600	19602	20831	2.65877	1.41076	0.000342384	1	1.11452
Com_1067_neg	Azaleatin	C16H12O7	316.265	7.3	529-51-1		C10022	LMPK12112546	14910	10520	10630	3349	4886	5328	2.6587	1.41072	0.00656004	1	1.05611
Com_148_pos	Trimethyllysine	C9H21N2O2+	189.275	1.03	19253-88-4	HMDB0001325	C03793		1209000	1072000	1121000	437200	408200	437700	2.65139	1.40675	6.44062e-05	1	1.1225
Com_974_neg	N-Acetyl-L-glutamic acid	C7H11NO5	189.166	1.81	1188-37-0	HMDB0001138	C00624		106800	101200	101200	35600	42620	38560	2.64771	1.40475	0.00115183	1	1.11954
Com_869_neg	Quinic acid O-di-glucuronic acid	C19H28O18	544.1	1.41					21290	26540	28600	10331	9321	9229	2.64638	1.40402	0.00347087	1	1.10527
Com_757_neg	s7p	C7H15O10P	290.16	0.87	2646-35-7	HMDB0258206	C05382		232300	202800	199300	61900	85340	92770	2.64322	1.4023	0.0080727	1	1.0879
Com_211_pos	8-Hydroxy-2-Deoxyguanosine	C10H13N5O5	283.241	0.96	88847-89-6	HMDB0003333			134500	132600	121100	36810	48020	62130	2.64154	1.40138	0.0186029	1	1.07568
Com_763_neg	Asiatic Acid	C30H48O5	488.7	10.75	464-92-6		C08617		809400	808900	852300	316600	323200	295900	2.64038	1.40074	2.63716e-05	1	1.12424
Com_954_neg	Lumichrome	C12H10N4O2	242.233	5.93	1086-80-2	HMDB0254199	C01727		13480	24890	15360	7894	6690	5769	2.63991	1.40049	0.0215299	1	1.03136
Com_273_pos	Paeonol	C9H10O3	166.177	4.08	552-41-0	HMDB0256081	C10712		101400	104900	116100	47520	33990	40730	2.63743	1.39914	0.00406384	1	1.10149
Com_444_pos	Ononin	C22H22O9	430.405	1.04	486-62-4	HMDB0033987	C10509	LMPK12050014	672000	629300	665400	294600	224700	227400	2.63386	1.39718	0.00592502	1	1.10772
Com_819_neg	Ala-Gln	C8H15N3O4	217.22	0.85	39537-23-0	HMDB0248109			111300	129500	120700	28900	48230	60260	2.6312	1.39572	0.038835	1	1.03169
Com_351_pos	Diethyl glutarate	C9H16O4	188.105	0.67	818-38-2	HMDB0059879			9055000	9334000	9168000	3795000	3170000	3518000	2.62873	1.39437	0.0022976	1	1.11999
Com_180_pos	Proline	C5H9NO2	115.131	0.96	609-36-9	HMDB0251528	C16435		4711000	4803000	5427000	1899000	2018000	1774000	2.62537	1.39252	9.27612e-05	1	1.11862
Com_882_neg	D-Erythronolactone	C4H6O4	118.027	4.05	15667-21-7	HMDB0000349			99840	111600	104600	37960	41460	41020	2.62405	1.39179	2.69321e-05	1	1.12228
Com_888_neg	5-oxoproline	C5H7NO3	129.043	1.63	149-87-1				55170	66940	65390	25160	23870	22630	2.61652	1.38765	0.000851944	1	1.11544
Com_418_pos	LPC(1-acyl 16:2)	C24H46NO7P	491.6	10.99					107000	121500	106600	44940	46830	36900	2.60434	1.38092	0.00106528	1	1.10933
Com_868_neg	O-p-coumaroyl-O-salicyloyl quinic acid	C23H22O10	458.1	5.55					19010	14780	16850	4695	6977	7815	2.59866	1.37777	0.0123753	1	1.06306
Com_558_pos	L-Alanyl-L-Phenylalanine	C12H16N2O3	236.116	4.65	3061-90-3	HMDB0028694			53940	50910	57220	20720	23810	17850	2.59811	1.37746	0.0030145	1	1.10749
Com_526_pos	O-Phosphocholine	C5H15NO4P+	184.15	0.87	3616-04-04	HMDB0001565	C00588		17160000	16190000	16640000	6298000	6823000	6165000	2.59204	1.37409	8.87759e-05	1	1.12361
Com_741_neg	Thymidine 5'-diphosphate	C10H16N2O11P2	402.19	0.69		HMDB0001274	C00363		88200	108400	95770	39230	36530	37150	2.58941	1.37262	0.00163985	1	1.11663
Com_508_pos	Kynurenine	C10H12N2O3	208.214	3.78	343-65-7	HMDB0250769	C01718		90330	91980	84870	40070	33260	30320	2.57771	1.36609	0.0043566	1	1.10897
Com_48_pos	L-Leucine	C6H13NO2	131.17	2.32	61-90-5	HMDB0000687	C00123		6492000	6492000	6460000	2530000	2545000	2505000	2.56517	1.35906	2.81758e-06	1	1.12658
Com_78_pos	L-Kynurenine	C10H12N2O3	208.21	3.821	2922-83-0	HMDB0000684	C00328		98560	98520	90880	39600	35540	37370	2.55942	1.35582	2.61702e-05	1	1.12233
Com_411_pos	IAA-Glu	C15H16N2O5	304.298	0.72		HMDB0304379			207400	221800	244500	94060	87680	81960	2.5548	1.35321	0.000139246	1	1.11686
Com_435_pos	N-Acetyl-L-valine	C7H13NO3	159.183	0.96	96-81-1	HMDB0011757			2753000	2911000	2881000	1164000	1092000	1089000	2.55456	1.35307	7.55769e-06	1	1.12468
Com_27_pos	Isonicotinic acid	C6H5NO2	123.11	1.029	55-22-1	HMDB0060665	C07446		7736000	7528000	8677000	3271000	3146000	2965000	2.5518	1.35152	0.000155747	1	1.11973
Com_694_neg	6-Sialyllactose	C23H39NO19	633.551	0.73	35890-39-2	HMDB0006569			144600	114900	129600	50800	49570	52680	2.54231	1.34614	0.00315905	1	1.11458
Com_167_pos	L-Methionine Methyl Ester	C6H13NO2S	163.24	0.95	10332-17-9				2114000	2212000	2171000	882300	837000	852200	2.52654	1.33716	1.81745e-06	1	1.12556
Com_443_pos	N-p-Coumaroylspermidine derivative	C19H32N4O2	348.48	1.45					9580	10930	8792	2462	5577	3574	2.52321	1.33526	0.0457883	1	1.00751
Com_344_pos	Asp-phe	C13H16N2O5	280.106	5.12	13433-09-5	HMDB0000706			14940	14250	21580	10080	3878	6193	2.51948	1.33312	0.0522044	1	0.956492
Com_244_pos	6-Hydroxy-4-methylcoumarin	C10H8O3	176.169	7.104	2373-31-1				59260	56740	65910	32390	20310	19600	2.51604	1.33116	0.0216065	1	1.06209
Com_737_neg	Lysope 18:0	C23H48NO7P	481.6	13.73					48740	53280	72780	23610	23040	22950	2.51149	1.32855	0.0171185	1	1.08801
Com_1021_neg	6'-O-Feruloyl-D-sucrose	C22H30O14	518.164	0.69	118230-77-6				2719000	2679000	2406000	989700	1154000	967800	2.50812	1.3266	0.000327082	1	1.1148
Com_315_pos	C-hexosyl-chrysoeriol O-rutinoside	C34H42O20	770.1	0.7					22050	27560	13570	7501	9679	8022	2.50694	1.32593	0.0390809	1	1.00612
Com_486_pos	8-C-hexosyl chrysoeriol O-hexoside	C28H32O16	624.552	0.92					61530	50050	79840	30570	27970	18100	2.49765	1.32057	0.0128227	1	1.0246
Com_670_neg	3-Methyladipic acid	C7H12O4	160.17	5.747	3058-01-03	HMDB0000555		LMFA01170095	139100	124700	121300	45780	56250	52170	2.49741	1.32043	0.000449022	1	1.11256
Com_416_pos	LPC(1-acyl 16:0)	C24H50NO7P	495.63	12.59					21510000	21780000	21120000	8786000	8541000	8571000	2.48706	1.31444	2.20082e-07	1	1.12621
Com_532_pos	D-Threose	C4H8O4	120.042	1.66		HMDB0250746	C06463		69520	59000	35800	22898	22702	20522	2.4851	1.31331	0.0446686	1	1.02257
Com_747_neg	Orotidine	C10H12N2O8	288.211	1	314-50-1	HMDB0000788	C01103		28930	29510	54600	18340	13400	13760	2.4844	1.31289	0.0348147	1	0.995821
Com_164_pos	N-Acetyl-D-phenylalanine	C11H13NO3	207.226	4.1	10172-89-1		C05620		11870	12590	14190	3491	5096	7023	2.47598	1.308	0.0358351	1	1.03064
Com_894_neg	Afzelechin	C15H14O5	274.084	0.68	2545-00-8	HMDB0030823	C09320	LMPK12020035	1388000	1487000	1481000	636800	552400	573300	2.47149	1.30538	0.000311566	1	1.12035
Com_797_neg	Catechol	C6H6O2	110.11	5.29	120-80-9	HMDB0000957	C00090		29930	37850	38430	16500	13190	13310	2.47	1.30451	0.00121201	1	1.09519
Com_700_neg	beta-Hydroxyisobutyrate	C4H8O3	104.104	2.4	2068-83-9				48100	54320	50420	18710	20710	22610	2.46397	1.30098	0.000395268	1	1.11513
Com_154_pos	S-Adenosyl-methionine	C15H22N6O5S	398.4	0.84	17176-17-9				3434000	3678000	2505000	1386000	1163000	1380000	2.4477	1.29142	0.00744273	1	1.07992
Com_583_pos	pyridoxal	C8H9NO3	167.16	1.15	66-72-8				2318000	2557000	2669000	909400	1131000	1049000	2.4419	1.288	0.000678834	1	1.11062
Com_19_pos	Indole-3-acetic acid	C10H9NO2	175.18	7.567	87-51-4	HMDB0302181	C00954		32170	34490	31560	14810	14020	11720	2.42219	1.27631	0.0026523	1	1.11069
Com_734_neg	Lysopa 16:0	C19H39O7P	410.48	12.54					47090	46980	42920	17980	18880	19910	2.41307	1.27087	3.20771e-05	1	1.12145
Com_889_neg	D-Glucose 6-phosphate	C6H13O9P	260.03	0.86	56-73-5	HMDB0001401	C00092		41610000	43930000	42950000	17250000	18480000	17520000	2.41296	1.2708	9.19348e-06	1	1.12466
Com_98_pos	Phe-Pro	C14H18N2O3	262.304	5.58	7669-65-0	HMDB0011177			40850	44870	41550	20550	16280	16020	2.40814	1.26792	0.00404016	1	1.10618
Com_528_pos	C-hexosyl-chrysoeriol O-hexoside	C28H32O16	624.552	1					39760	38880	32430	16170	17320	12870	2.39582	1.26052	0.00202134	1	1.09264
Com_655_neg	Lactobionic acid	C12H22O12	358.3	0.91	96-82-2	HMDB0253945			207600	199400	203300	72840	87260	94640	2.39578	1.26049	0.00666907	1	1.10922
Com_298_pos	6-Hydroxymethylherniarin	C11H10O4	206.1	5.96	117597-79-2				27120	32720	52150	15942	16430	14374	2.39571	1.26046	0.0449119	1	1.01798
Com_904_neg	4-Anisic acid	C8H8O3	152.15	8.22	100-09-4	HMDB0001101	C02519		11750	11690	12280	4856	5732	4329	2.39458	1.25977	0.00683897	1	1.10714
Com_939_neg	D-Mannose 6-phosphate	C6H13O9P	260.136	0.87	723729-16-6	HMDB0304312	C00275		11670000	12230000	11400000	4833000	5050000	4924000	2.38401	1.25339	2.02568e-05	1	1.12488
Com_150_pos	S-ribosyl-L-homocysteine	C9H17NO6S	267.3	0.91			C03539		267400	241500	269400	102700	131100	93320	2.37925	1.25051	0.00747598	1	1.09441
Com_672_neg	Boc-beta-cyano-L-alanine	C9H14N2O4	214.219	1.87	45159-34-0				17040	22100	21630	9120	6948	9658	2.3622	1.24013	0.00316933	1	1.07794
Com_125_pos	Indole-3-acetamide	C10H10N2O	174.199	0.82	879-37-8	HMDB0029739	C02693		38570	59070	39430	27390	8355	22290	2.36185	1.23992	0.107005	1	0.871657
Com_524_pos	Methyl Nicotinate	C7H7NO2	137.14	0.96	93-60-7	HMDB0029806			92170	86810	94730	29260	34910	51740	2.3614	1.23964	0.0316967	1	1.05184
Com_379_pos	3-Carbamyl-1-Methylpyridinium Chloride	C7H9ClN2O	172.612	0.98	1005-24-9				58430	64810	63250	31840	26920	20590	2.35022	1.2328	0.0161988	1	1.07892
Com_537_pos	Maleic acid	C4H4O4	116.011	0.96	110-16-7	HMDB0000176	C01384		900000	936800	851800	382300	377800	389400	2.33893	1.22585	0.000395834	1	1.12403
Com_427_pos	2-Methoxyhexadecanoate	C17H34O2	270.451	0.97	112-39-0		C13947	LMFA07010470	9852000	10280000	8806000	4054000	3869000	4484000	2.33239	1.22181	0.000186203	1	1.11419
Com_732_neg	L-Cysteinesulfinic acid	C3H7NO4S	153.16	0.88	1115-65-7	HMDB0000996	C00606		14820	15750	13750	6425	6465	6117	2.33177	1.22143	0.000471694	1	1.12086
Com_901_neg	7-O-Methylmangiferin	C20H20O11	436.372	6.72	31002-12-7				12350	20450	17180	7540	7546	6493	2.31614	1.21172	0.0218238	1	1.05333
Com_716_neg	D-Fructose 6-Phosphate	C6H13O9P	260.136	0.86	643-13-0	HMDB0304311	C00085		30270000	27650000	31780000	12600000	12570000	13560000	2.31603	1.21166	0.000222172	1	1.1194
Com_945_neg	GDP-alpha-D-glucose	C16H25N5O16P2	605.3	1.02	5750-57-2	HMDB0304367	C00394		17560	22130	15710	8598	8321	7009	2.31528	1.21119	0.00408912	1	1.0832
Com_201_pos	S-Adenosyl-L-homocysteine	C14H20N6O5S	384.411	1.84	979-92-0	HMDB0000939	C00021		19310	14500	13750	6087	7586	6921	2.30941	1.20752	0.00496438	1	1.08018
Com_899_neg	D-Xylonic acid	C5H10O6	166.048	0.9	526-91-0	HMDB0059750	C00502		77870000	86480000	85980000	39500000	34620000	34430000	2.30613	1.20547	0.000187864	1	1.11655
Com_86_pos	4-Acetamidobutyric Acid	C6H11NO3	145.156	1.03	3025-96-5	HMDB0003681	C02946		1333000	1372000	1308000	560300	562700	617500	2.30566	1.20518	0.00028347	1	1.1228
Com_512_pos	Urea	CH4N2O	60.055	0.93	57-13-6	HMDB0000294	C00086		159800	165700	179500	71650	59630	88540	2.29733	1.19996	0.0122444	1	1.0842
Com_433_pos	N1-Acetylspermine	C12H28N4O	244.377	0.88	25593-72-0	HMDB0001186	C02567		107800	85090	139700	46330	39390	59060	2.29721	1.19988	0.0121975	1	1.02774
Com_643_neg	Sibiricose A5	C22H30O14	518.465	5.421	107912-97-0				14550	15890	18820	9577	6716	5215	2.29031	1.19554	0.0260044	1	1.02784
Com_114_pos	N-Acetyl-Dl-glutamic acid	C7H11NO5	189.166	1.84	5817-08-03				257700	237700	308600	113400	125900	111900	2.28929	1.1949	0.00280396	1	1.10301
Com_221_pos	Trigonelline	C7H7NO2	137.136	1	535-83-1	HMDB0000875	C01004		40070000	39420000	44520000	18440000	18590000	17350000	2.28043	1.18931	0.000230301	1	1.12029
Com_706_neg	dATP	C10H16N5O12P3	491.001	0.73	1927-31-7	HMDB0001532	C00131		159600	126200	130900	63560	62770	56680	2.27692	1.18709	0.00230998	1	1.10519
Com_768_neg	Echinocystic acid	C30H48O4	472.7	13	510-30-5	HMDB0251690	C08942		5651	5414	6345	2036	2859	2757	2.27522	1.18601	0.00773021	1	1.08418
Com_293_pos	LysoPC 16:2	C24H46NO7P	491.308	11.06					62450	69640	73790	34260	28720	27560	2.27391	1.18518	0.000873476	1	1.10457
Com_356_pos	(5-L-Glutamyl)-L-amino acid	C8H14N2O5	218.09	1.01	5875-41-2	HMDB0006248	C03740		204400	216600	186300	111900	68230	87240	2.27138	1.18357	0.0202956	1	1.06133
Com_66_pos	H-Gly-Pro-OH	C7H12N2O3	172.18	1.035	704-15-4				78700	89700	78200	21750	51040	35900	2.26884	1.18195	0.0670411	1	0.97712
Com_319_pos	LysoPC 18:3	C26H48NO7P	517.3	12.56					20930000	21850000	19750000	9230000	9194000	9137000	2.26879	1.18192	0.00115787	1	1.12374
Com_353_pos	Lactucin	C15H16O5	276.1	0.67	1891-29-8	HMDB0035814	C09489		6150000	6114000	5838000	2782000	2635000	2571000	2.26615	1.18024	2.22107e-05	1	1.12393
Com_160_pos	Nε-(1-Carboxymethyl)-L-lysine	C8H16N2O4	204.224	0.84	5746-04-03				404700	403100	402300	150200	158000	227700	2.25807	1.17509	0.0238949	1	1.07464
Com_340_pos	LysoPC 16:0 (2n isomer)	C24H50NO7P	495.33	12.55					41130000	41570000	40580000	17860000	18370000	18420000	2.25581	1.17365	1.03584e-06	1	1.12614
Com_116_pos	(-)-trans-Carveol	C10H16O	152.233	0.73	2102-58-1	HMDB0003450	C00964	LMPR0102090005	394100	381700	429500	177500	166300	190700	2.255	1.17313	0.000114282	1	1.11721
Com_762_neg	Capric acid	C10H20O2	172.265	2.16	334-48-5	HMDB0000511	C01571	LMFA01010010	501600	776700	527400	219400	327700	254600	2.25234	1.17142	0.0119341	1	1.02779
Com_421_pos	LPC(1-acyl 18:3)	C26H48NO7P	517.63	12.59					22970000	23010000	22190000	9791000	10240000	10330000	2.24531	1.16692	6.65216e-06	1	1.12521
Com_212_pos	3'-Aenylic Acid	C10H14N5O7P	347.221	5.13	84-21-9				73870	68230	86750	34210	37380	30470	2.24231	1.16498	0.00107855	1	1.0983
Com_242_pos	Neodiosmin	C28H32O15	608.545	7.12	38665-01-9	HMDB0039857		LMPK12110819	72560	76630	72330	26950	45160	26960	2.23599	1.16092	0.0384932	1	1.04087
Com_802_neg	Manninotriose	C18H32O16	504.437	0.9	13382-86-0	HMDB0247628	C05404		25970	16180	23780	8970	11460	9178	2.22676	1.15495	0.0166502	1	1.03926
Com_434_pos	N8-Acetylspermidine	C9H21N3O	187.28	1.06	13431-24-8	HMDB0002189	C01029		95150	111300	87300	40610	44420	47300	2.21983	1.15045	0.00156217	1	1.10241
Com_767_neg	Ligustrazine	C8H12N2	136.197	0.88	1124-11-4	HMDB0036584			477600	649100	496400	240600	252600	239600	2.21493	1.14726	0.0127172	1	1.09324
Com_711_neg	Ala-trp	C14H17N3O3	275.303	0.9	16305-75-2	HMDB0013209			90160	124200	86170	48960	46440	40660	2.2088	1.14327	0.00987888	1	1.07099
Com_15_pos	Maltitol	C12H24O11	344.31	0.914	585-88-6	HMDB0002928			30600	30760	36580	17880	12990	13720	2.19646	1.13518	0.00473717	1	1.08225
Com_689_neg	D-Erythrose 4-phosphate	C4H9O7P	200.084	1.08	585-18-2	HMDB0001321	C00279		690400	656100	655300	275300	295200	341700	2.19447	1.13388	0.00409626	1	1.11125
Com_877_neg	Guanidineacetic acid	C3H7N3O2	117.054	1.13	352-97-6	HMDB0000128	C00581		14530	17110	16970	5445	9116	7598	2.19369	1.13336	0.0233381	1	1.0471
Com_736_neg	Lysope 16:0	C21H44NO7P	453.55	12.48	53862-35-4				2355000	2514000	2350000	1089000	1110000	1092000	2.19356	1.13327	0.00037582	1	1.12472
Com_876_neg	LysoPE 16:0 (2n isomer)	C21H44NO7P	453.3	12.5					2350000	2511000	2363000	1094000	1087000	1119000	2.18909	1.13033	0.000134429	1	1.1247
Com_67_pos	3-Amino-2-methylpropanoic acid	C4H9NO2	103.12	0.931	144-90-1	HMDB0003911	C05145		589400	612000	662400	291100	316000	244900	2.18756	1.12932	0.00322293	1	1.10261
Com_624_neg	N-Acetyl-L-methionine	C7H13NO3S	191.25	5.315	65-82-7	HMDB0011745	C02712		15510	11920	10590	5132	4962	7314	2.18405	1.12701	0.0096807	1	1.03598
Com_138_pos	Biliverdin	C33H34N4O6	582.646	10.32	114-25-0	HMDB0001008	C00500		13640	16960	22430	7329	9662	7344	2.17917	1.12378	0.0157516	1	1.02943
Com_22_pos	5-O-Methylvisammioside	C22H28O10	452.45	7.037	84272-85-5				17670	49140	41750	16250	15010	18720	2.17207	1.11907	0.156746	0.888889	0.824418
Com_535_pos	Imidazole-4-acetate	C5H6N2O2	126.1	0.96	645-65-8	HMDB0002024	C02835		15650000	15970000	15750000	7400000	7512000	6945000	2.16727	1.11588	0.000520157	1	1.12434
Com_40_pos	Cimifugin	C16H18O6	306.311	6.963	37921-38-3	HMDB0250254	C09000		7582	10560	8536	3845	5593	2889	2.16419	1.11383	0.0343382	1	0.992838
Com_771_neg	Scutellarin	C21H18O12	462.36	6.59	27740-01-8				210800	237100	207000	99710	103300	99880	2.16217	1.11248	0.0017363	1	1.11932
Com_940_neg	D-Tagatose	C6H12O6	180.156	0.96	87-81-0	HMDB0003418	C00795		3248000	3012000	3407000	1428000	1418000	1629000	2.16022	1.11118	0.000243412	1	1.11425
Com_931_neg	Angelol B	C20H24O7	376.4	0.98	83156-04-1	HMDB0248421			11720	11820	12470	5339	6087	5249	2.15952	1.11071	0.00113794	1	1.11705
Com_523_pos	sn-Glycero-3-phosphocholine	C8H20NO6P	257.22	0.91	28319-77-9	HMDB0000086	C00670		29000000	28720000	26860000	13270000	12680000	13240000	2.1582	1.10983	5.11598e-05	1	1.12362
Com_546_pos	Citroside A	C19H30O8	386.194	6.04	120330-44-1	HMDB0030370			33200	23590	26940	14582	13049	11169	2.15799	1.10969	0.00448667	1	1.07058
Com_595_neg	Salidroside	C14H20O7	300.304	5.089	10338-51-9	HMDB0257463	C06046		55950	50310	57250	26840	26040	22920	2.15712	1.10911	0.000310946	1	1.11205
Com_33_pos	6-Hydroxynicotinic acid	C6H5NO3	139.11	2.908	5006-66-6	HMDB0002658	C01020		11280	12730	8601	4623	5790	4738	2.1524	1.10595	0.00862646	1	1.06049
Com_171_pos	L-Alanyl-L-leucine	C9H18N2O3	202.251	4.45	3303-34-2	HMDB0251509			51790	42520	55070	30190	23510	15740	2.15121	1.10515	0.0376688	1	1.0015
Com_324_pos	LysoPC 18:2 (2n isomer)	C26H50NO7P	519	11.95					1360000	1316000	1411000	601900	629600	669300	2.15015	1.10444	9.47567e-05	1	1.12149
Com_50_pos	L-Ornithine	C5H12N2O2	132.16	0.762	70-26-8	HMDB0000214	C00077		10060000	9738000	9413000	4827000	4297000	4472000	2.1485	1.10333	0.000214481	1	1.12082
Com_777_neg	2,4-Dihydroxyacetophenone	C8H8O3	152.15	8.14	89-84-9	HMDB0029659	C03663		6382	14050	14730	8203	4048	4134	2.14599	1.10164	0.103663	0.888889	0.819122
Com_484_pos	Eriodictiol 6-C-hexoside 8-C-hexoside-O-hexoside	C33H42O21	774.684	0.97					23580	25110	38340	20880	8979	10820	2.13943	1.09723	0.0672744	1	0.905492
Com_907_neg	Androsin	C15H20O8	328.319	4.3	531-28-2				11990	14180	13120	6436	5723	6216	2.13823	1.09642	0.000385106	1	1.11298
Com_61_pos	5-Methylcytosine	C5H7N3O	125.13	0.991	554-01-8	HMDB0002894	C02376		19260	18720	33750	12850	10560	10140	2.138	1.09626	0.0490312	1	0.980826
Com_213_pos	2-Deoxy-D-galactose	C6H12O5	164.156	0.69	1949-89-9	HMDB0012327	C02781		1378000	1435000	1420000	659800	667500	654100	2.13637	1.09516	1.76044e-05	1	1.12593
Com_394_pos	(-)-Borneol	C10H18O	154.249	1.06	464-45-9	HMDB0034976	C01766	LMPR0102120004	32420	26610	25430	15516	14051	10418	2.11229	1.07881	0.00953612	1	1.05604
Com_966_neg	Sinapic acid-O-glucoside	C17H22O10	386.356	5.9					16870	17000	21370	8978	8193	9150	2.0987	1.0695	0.00447931	1	1.09797
Com_707_neg	2-deoxyglucose-6-phosphate	C6H13O8P	244.136	0.98	3573-50-0				915500	1075000	937500	311400	804200	282400	2.09442	1.06655	0.121224	1	0.884782
Com_692_neg	Lactic acid	C3H6O3	90.078	1.48	50-21-5		C01432		398000	403000	421300	190000	195000	198800	2.0937	1.06605	8.57638e-06	1	1.1247
Com_1009_neg	Dl-3,4-Dihydroxymandelic acid	C8H8O5	184.037	2.41	775-01-9				44220	38840	44140	25120	18400	17290	2.09176	1.06472	0.01414	1	1.07044
Com_176_pos	Gly-Phe	C11H14N2O3	222.24	4.88	3321-03-07	HMDB0028848			88220	70680	60420	38190	35910	30840	2.08996	1.06347	0.00871904	1	1.06456
Com_933_neg	Bisulfurous Acid	C11H8O2	172.18	0.95	58-27-5				16750	13740	12760	6183	6164	8356	2.08907	1.06286	0.00530058	1	1.06349
Com_622_neg	2-Methylpentanedioic acid	C6H10O4	146.14	5.012	617-62-9	HMDB0000422		LMFA01170084	362800	386200	379500	171500	167900	203200	2.0798	1.05645	0.00376325	1	1.11041
Com_1011_neg	Mandelic acid	C8H8O3	152.047	4.91	17199-29-0	HMDB0000703	C01984		166900	119900	174600	52170	110000	60480	2.07231	1.05124	0.0577333	1	0.937057
Com_352_pos	DL-threitol	C4H10O4	122.058	0.67	6968-16-7				32010000	33170000	33670000	15670000	15740000	16360000	2.06929	1.04914	3.93736e-06	1	1.12489
Com_713_neg	cis-4-Hydroxy-D-proline	C5H9NO3	131.13	2.26	2584-71-6	HMDB0060460	C03440		2512	13740	12960	5160	4164	4807	2.06723	1.0477	0.473287	0.666667	0.458202
Com_459_pos	Tianshic acid	C18H37NO5	347.49	0.97					161800	195100	172000	79820	98090	78000	2.06674	1.04736	0.00179907	1	1.0928
Com_197_pos	2-(Dimethylamino)Guanosine	C12H17N5O5	311.294	4.57	2140-67-2				7831	11680	10460	4352	5541	4621	2.06497	1.04612	0.0112417	1	1.05012
Com_1055_neg	Dimethylmalonic acid	C5H8O4	132.042	0.67	595-46-0	HMDB0002001		LMFA01170103	9892000	9930000	9550000	4691000	4902000	4639000	2.0638	1.0453	9.20565e-06	1	1.12477
Com_918_neg	Neoeriocitrin	C27H32O15	596.542	6.38	13241-32-2	HMDB0255521	C09805	LMPK12140359	18500	13650	25250	10158	9148	8545	2.06097	1.04332	0.0505506	1	0.994861
Com_720_neg	D-Gluconic acid	C6H12O7	196.155	0.91	526-95-4	HMDB0303730	C00257		20510000	20650000	20200000	9853000	9861000	10070000	2.06017	1.04276	2.12019e-07	1	1.12624
Com_543_pos	Oleoylethanolamide	C20H39NO2	325.298	14.61	111-58-0	HMDB0002088	C20792		8222	8715	8005	3757	4500	3868	2.05707	1.04059	0.00187724	1	1.11083
Com_323_pos	LysoPC 18:3 (2n isomer)	C26H48NO7P	517.2	11.33					857700	902400	864800	444000	444100	392400	2.0499	1.03556	0.00115287	1	1.11826
Com_191_pos	Aspartic Acid	C4H7NO4	133.103	0.84	6899-03-02				28630000	28120000	27970000	13640000	14220000	13610000	2.04292	1.03063	3.03795e-05	1	1.12553
Com_885_neg	1,5-Anhydro-D-glucitol	C6H12O5	164.069	1	154-58-5	HMDB0244228			348100	370400	324500	174300	167300	170300	2.03751	1.02681	0.00137719	1	1.11956
Com_723_neg	Dihydroxyacetone phosphate	C3H7O6P	170.058	0.9	1957-04-05	HMDB0001473	C00111		732600	735300	712100	373800	317500	378800	2.03719	1.02658	0.00509086	1	1.11225
Com_717_neg	D-Galactonic acid	C6H12O7	196.155	0.92	13382-27-9	HMDB0253886	C00880		14020000	14110000	15070000	6655000	7209000	7376000	2.0339	1.02425	9.38114e-05	1	1.11999
Com_333_pos	LysoPC 10:0	C18H38NO7P	411.3	6.25					69630	67250	73490	43730	26150	33720	2.0306	1.0219	0.0356492	1	1.04134
Com_330_pos	iP7G	C16H23N5O5	365.2	1					31990000	31170000	30070000	14990000	14980000	15960000	2.02983	1.02136	1.6959e-05	1	1.12323
Com_544_pos	4-Methylaminobutyrate	C5H11NO2	117.07	0.92	1119-48-8		C15987		90650	65850	88850	33130	44700	43610	2.02034	1.0146	0.00772921	1	1.04539
Com_159_pos	Nε,Nε,Nε-trimethyllysine	C9H20N2O2	188.267	0.76	19253-88-4				19060000	19150000	18800000	9729000	9028000	9500000	2.01755	1.01261	0.000526503	1	1.12429
Com_254_pos	L-Leucyl-L-alanine	C9H18N2O3	202.25	3	7298-84-2	HMDB0304783			73080	72060	67190	34400	35440	35410	2.01739	1.01249	0.000389878	1	1.12314
Com_826_neg	Oxalacetic acid	C4H4O5	132.07	0.69	328-42-7	HMDB0000223	C00036	LMFA01170120	5364000	6079000	5328000	2809000	2764000	2741000	2.0172	1.01235	0.00302454	1	1.11805
Com_1025_neg	2,3-Dimethylsuccinic acid	C6H8O4	144.042	4.53	13545-04-5	HMDB0245405			746500	742000	732800	375000	358400	368700	2.01552	1.01115	5.16619e-05	1	1.12571
Com_903_neg	Menadione Sulfonate	C11H9O5S-	253.25	1.1	130-37-0	HMDB0001892	C05377		13840	16860	13570	5796	11450	4793	2.00871	1.00627	0.092878	1	0.917145
Com_18_pos	Psoralen	C11H6O3	186.16	9.042	66-97-7	HMDB0034272	C09305		21780	32770	31470	10680	15700	16590	2.00186	1.00134	0.0216308	1	0.989825
Com_1005_neg	2-Aminoethanesulfonic acid	C2H7NO3S	125.015	1.04	107-35-7	HMDB0000251	C00245		113800	120700	128400	62540	58020	61480	1.99352	0.995317	0.000211149	1	1.11854
Com_623_neg	2-Hydroxybutyric acid	C4H8O3	104.1	2.741	600-15-7	HMDB0000008	C05984		35200	45100	35450	19830	19280	19020	1.99123	0.993657	0.0124896	1	1.09517
Com_200_pos	Homocysteine	C4H9NO2S	135.185	0.84	454-29-5	HMDB0000742	C00155		377500	342000	328300	201500	173700	152200	1.98673	0.990394	0.0048528	1	1.08972
Com_602_neg	Dulcitol	C6H14O6	182.17	0.897	608-66-2	HMDB0011632	C01697		33130	32900	35010	16880	21380	12640	1.98507	0.989189	0.0411244	1	1.03401
Com_557_pos	Diisooctyl phthalate	C24H38O4	390.277	16.86	27554-26-3	HMDB0251353	C14577		65900	123200	51160	40510	41340	39340	1.98251	0.987326	0.142783	1	0.857511
Com_800_neg	beta-L-Arabinose	C5H10O5	150.13	0.9	5328-37-0	HMDB0000646	C02479		187300	187600	355500	122000	116300	131800	1.97352	0.980772	0.0932935	1	0.930369
Com_341_pos	LysoPC 18:0	C26H54NO7P	523.36	13.8					520500	524200	534500	264500	269000	268800	1.96834	0.97698	1.00493e-06	1	1.12618
Com_279_pos	3-[(Carboxycarbonyl)amino]-L-alanine	C5H8N2O5	176.129	0.84	5302-45-4				72620	63450	54230	38900	37180	20760	1.9651	0.974601	0.0568408	1	0.958129
Com_102_pos	Oleamide	C18H35NO	281.477	15.12	301-02-0	HMDB0002117	C19670	LMFA08010004	5550000	5383000	5083000	2587000	2768000	2803000	1.96323	0.973226	4.72881e-05	1	1.12035
Com_562_pos	N6-(2-Hydroxyethyl)adenosine	C12H17N5O5	311.123	4.7	4338-48-1				10770	10480	15080	5614	6537	6363	1.9623	0.972545	0.0186151	1	1.05297
Com_267_pos	Deoxynojirimycin	C6H13NO4	163.173	0.73	19130-96-2	HMDB0035359	C16843		230300	246700	259200	123700	130400	123000	1.95227	0.965151	0.000368444	1	1.11905
Com_957_neg	N-Acetyl-L-aspartate	C6H9NO5	175.139	1.65	997-55-7	HMDB0000812	C01042		297400	394100	300600	208300	151900	149000	1.94835	0.962253	0.009864	1	1.03695
Com_731_neg	Glutaric Acid	C5H8O4	132.115	0.7	110-94-1	HMDB0000661	C00489		9667000	9866000	9310000	4878000	4591000	5344000	1.94714	0.961357	0.00163474	1	1.11551
Com_825_neg	Salvianolic acid D	C20H18O10	418.351	6.865	142998-47-8	HMDB0041773			10980	20610	15130	8264	8276	7464	1.94634	0.960765	0.0685456	1	0.97385
Com_466_pos	Xanthurenic acid O-hexoside	C16H17NO9	367.31	4.52					27630	20960	17880	10735	11157	12347	1.94135	0.957063	0.0268825	1	1.04187
Com_784_neg	Fructose	C6H12O6	180.16	0.92	57-48-7	HMDB0000660	C01496		7170000	13240000	7542000	4816000	3999000	5588000	1.94071	0.956582	0.065562	1	0.926302
Com_473_pos	LysoPC 20:2	C28H54NO7P	547.7	13.26		HMDB0010392			124500	143100	136900	65290	73750	69880	1.93615	0.953189	0.000295251	1	1.11184
Com_408_pos	gamma-Dodecalactone	C12H22O2	198.302	4.5	2305-05-07			LMFA07040042	18170	21270	18880	12140	9629	8497	1.92691	0.946293	0.0124723	1	1.06494
Com_493_pos	beta-Alanine	C3H7NO2	89.093	0.8	107-95-9	HMDB0000056	C00099		433900	509500	438900	210800	256800	250900	1.92387	0.944011	0.001455	1	1.0938
Com_781_neg	alpha-Arbutin	C12H16O7	272.25	2.33	84380-01-8		C12079		10360	12410	11320	5483	6228	6016	1.92306	0.9434	0.000834278	1	1.10531
Com_758_neg	UDP	C9H14N2O12P2	404.16	0.7	58-98-0	HMDB0000295	C00015		10120000	10880000	9226000	4872000	5553000	5300000	1.92216	0.94273	0.000555106	1	1.10735
Com_173_pos	Homoserine	C4H9NO3	119.119	0.9	1927-25-9				8356000	8369000	8588000	4579000	4314000	4293000	1.91969	0.940872	0.000186669	1	1.12396
Com_754_neg	alpha-D-Galactose 1-phosphate	C6H13O9P	260.136	0.87	2255-14-3	HMDB0000645	C00446		31760000	29710000	29420000	14790000	15690000	16910000	1.91792	0.939539	0.000411059	1	1.11578
Com_230_pos	2,2'-Cyclouridine	C9H10N2O5	226.186	1.01	3736-77-4				25950	21250	23180	10500	12260	13960	1.91667	0.938599	0.00418069	1	1.07683
Com_307_pos	N-hexosyl-p-coumaroyl putrescine	C19H28N2O7	396.1	17.63					29890	28230	37650	14030	15730	20220	1.91617	0.938223	0.0102624	1	1.03676
Com_420_pos	LPC(1-acyl 18:2)	C26H50NO7P	519.65	12.18					66600000	69960000	65640000	35150000	35480000	35000000	1.91423	0.936763	0.000564564	1	1.12457
Com_801_neg	Madecassic acid	C30H48O6	504.7	0.99	18449-41-7	HMDB0036670			93030	96160	102900	55620	49660	47390	1.91321	0.935996	0.000801758	1	1.11026
Com_817_neg	Azetidine-2-carboxylic acid	C4H7NO2	101.1	0.86	2517-04-06	HMDB0248797			8143	8767	13640	5313	7772	2893	1.912	0.935086	0.120031	1	0.819716
Com_1010_neg	Pyridoxine 5'-phosphate	C8H12NO6P	249.04	0.89	447-05-2	HMDB0001319	C00627		214600	208400	210900	103600	110000	118800	1.90704	0.931335	0.00265126	1	1.1179
Com_294_pos	Histidinol	C6H11N3O	141.1	0.72	4836-52-6	HMDB0253185			1591000	1513000	1534000	871800	763100	799200	1.90543	0.930114	0.00130586	1	1.11735
Com_252_pos	H-Tyr(3-I)-OH	C9H10INO3	307.09	4.762	70-78-0				7284	10660	17330	5389	7430	5706	1.90413	0.929132	0.129417	0.888889	0.833496
Com_318_pos	LysoPC 18:2	C26H50NO7P	519.3	12.14				LMGP01050137	18080000	18170000	18450000	9688000	9537000	9538000	1.90175	0.927327	1.97935e-07	1	1.12629
Com_70_pos	D-2-Aminobutyric acid	C4H9NO2	103.12	0.947	2623-91-8	HMDB0000650	C02261		3145000	3274000	3121000	1698000	1630000	1692000	1.9004	0.926302	6.24464e-06	1	1.12451
Com_704_neg	4-Methylvaleric Acid	C6H12O2	116.158	0.89	646-07-1	HMDB0000689			1003000	1106000	1101000	580000	526900	584400	1.89795	0.924441	0.00015741	1	1.11518
Com_367_pos	LysoPC 20:2 (2n isomer)	C28H54NO7P	547.36	13.26					178200	176400	186800	83860	93360	108200	1.89685	0.923608	0.00969972	1	1.09671
Com_848_neg	Ribulose-5-phosphate	C5H11O8P	230.02	0.93		HMDB0000618	C00199		1977000	1943000	1859000	998500	1068000	984000	1.89444	0.921774	6.65293e-05	1	1.12134
Com_288_pos	1-O-Caffeoyl quinic acid	C16H18O9	354.095	5.43					8835	8852	34370	8013	11373	8134	1.89161	0.919612	0.445109	0.777778	0.472239
Com_729_neg	D-Ribose 5-phophate	C5H11O8P	230.11	0.89	207671-46-3				1819000	1760000	1884000	954200	914000	1022000	1.89018	0.918524	0.000267053	1	1.11871
Com_662_neg	L-Lactic acid	C3H6O3	90.08	1.487	79-33-4	HMDB0000190	C00186		16180	25250	18670	12350	6454	13020	1.88851	0.91725	0.0786027	1	0.886612
Com_651_neg	Vitamin C	C6H8O6	176.12	1.03	50-81-7	HMDB0000044	C00072		493700	662800	678100	306900	333100	332800	1.8859	0.91525	0.0199867	1	1.0676
Com_953_neg	Kuwanon A	C25H24O6	420.454	0.7	62949-77-3	HMDB0029505		LMPK12110918	88690	78460	90920	38230	47750	50960	1.88455	0.914219	0.00722675	1	1.07691
Com_567_pos	Turanose	C12H22O11	342.3	0.95	547-25-1	HMDB0011740	C19636		280700000	278600000	255200000	148800000	142300000	141500000	1.8828	0.912881	0.000347029	1	1.12003
Com_404_pos	DL-threo-beta-Methylaspartic acid	C5H9NO4	147.129	0.89					46560	53270	43620	22360	28030	25860	1.88131	0.911739	0.00213149	1	1.08499
Com_112_pos	N-Acetyl-L-leucine	C8H15NO3	173.21	1.04	1188-21-2	HMDB0011756	C02710		5988000	6110000	6467000	2953000	3360000	3575000	1.87753	0.908835	0.00319208	1	1.1064
Com_753_neg	dUMP	C9H13N2O8P	308.182	0.92	964-26-1	HMDB0001409	C00365		328200	480300	303700	203100	167000	223600	1.87334	0.90561	0.0290384	1	0.991755
Com_496_pos	pterosin A	C15H20O3	248.317	0.65	35910-16-8	HMDB0030757			88410	63020	87020	39830	48670	38850	1.8724	0.904888	0.0132549	1	1.03778
Com_223_pos	D-Glucosamine	C6H13NO5	179.17	0.79	3416-24-8	HMDB0001514	C00329		1807000	1715000	1843000	959400	966900	943000	1.86979	0.902879	0.00039101	1	1.12369
Com_764_neg	L-(+)-Rhamnose	C6H12O5	164.16	0.96	3615-41-6	HMDB0000849	C00507		84160	73140	77450	37790	53360	34480	1.86858	0.901944	0.0313985	1	1.03393
Com_355_pos	Quinone	C6H4O2	108.021	0.93	106-51-4	HMDB0003364	C00472		10280000	10050000	10480000	5489000	5282000	5751000	1.86479	0.89901	0.000224593	1	1.12231
Com_861_neg	1-O-beta-D-Glucopyranosyl sinapate	C17H22O10	386.1	5.88					30390	22210	17070	10770	12590	14020	1.86383	0.898271	0.0512826	1	0.961958
Com_388_pos	8-Chlro-1-tetrahydronorharmanone	C11H9ClN2O	220.655	2.67	5565-76-4				487700	509100	496600	262700	263900	275900	1.86093	0.896027	1.00591e-05	1	1.12432
Com_703_neg	4-Hydroxy-2-Oxoglutaric Acid	C5H6O6	162.098	0.7	1187-99-1	HMDB0002070	C01127		5183000	5104000	5010000	2795000	2667000	2766000	1.85914	0.894635	1.11038e-05	1	1.12491
Com_522_pos	D-Asparagine	C4H8N2O3	132.118	0.96	2058-58-4	HMDB0033780	C01906		6538000	6629000	6549000	3549000	3483000	3585000	1.85702	0.892991	8.23873e-06	1	1.12611
Com_654_neg	cis-Aconitic acid	C6H6O6	174.11	1.766	585-84-2	HMDB0000072	C00417		48830000	48900000	48830000	26130000	26440000	26430000	1.85519	0.891567	3.04448e-05	1	1.12655
Com_337_pos	MAG (18:3)	C21H36O4	352.2	12.12					122000	110900	105600	45090	69020	68920	1.84942	0.887076	0.0376054	1	1.02046
Com_161_pos	N2-Acetyl-L-lysine	C8H16N2O3	188.224	1.03	1946-82-3	HMDB0000446	C12989		97610000	99650000	106400000	53270000	53650000	57430000	1.84764	0.885685	6.76631e-05	1	1.11925
Com_371_pos	1-Decanoyl-2-hydroxy-sn-glycero-3-phosphocholine	C18H38NO7P	411.5	6.35					96030	88990	93900	51600	50100	49300	1.84715	0.885303	9.9423e-05	1	1.12257
Com_186_pos	5-Hydroxylysine	C6H14N2O3	162.19	0.9	1190-94-9	HMDB0062570	C16741		9117000	9043000	8945000	4677000	4789000	5250000	1.84187	0.881173	0.00273136	1	1.11906
Com_226_pos	D-Pinitol	C7H14O6	194.18	1.24	10284-63-6	HMDB0034219	C03844		24290	35100	20780	12948	14313	16359	1.83792	0.878073	0.0465335	1	0.976357
Com_123_pos	2,6-Diaminooimelic Acid	C7H14N2O4	190.197	0.94	583-93-7				169600	162600	236700	115100	91420	103200	1.83682	0.877211	0.0198509	1	1.02537
Com_504_pos	5-Methyluridine	C10H14N2O6	258.228	1.02	1463-10-1	HMDB0000884			208500	244800	196700	117500	121700	115200	1.83409	0.875061	0.00851424	1	1.09949
Com_439_pos	N-Hydroxy-L-tryptophan	C11H12N2O3	220.225	2.66	87843-31-0	HMDB0255152	C19716		492200	493900	493200	282200	261300	263200	1.83377	0.87481	0.00160453	1	1.12298
Com_698_neg	alpha-Benzylsuccinic acid	C11H12O4	208.211	0.71	884-33-3	HMDB0012127	C09816		915100	976400	852400	526500	490300	482400	1.83024	0.872035	0.000445911	1	1.11293
Com_82_pos	delta-Hexanolactone	C6H10O2	114.142	1	823-22-3	HMDB0000453			2078000	2461000	2445000	1185000	1339000	1304000	1.82445	0.867463	0.00153845	1	1.09995
Com_63_pos	N-Methylsarcosine	C4H9NO2	103.12	0.9	1118-68-9	HMDB0000092	C01026		6754000	7172000	6420000	3868000	3689000	3632000	1.81839	0.862664	0.000332652	1	1.11801
Com_696_neg	Sinapyl Alcohol	C11H14O4	210.226	5.92	537-33-7	HMDB0013070	C02325		16670	11900	16320	8518	8674	7552	1.81418	0.859315	0.0211492	1	1.04622
Com_215_pos	dCMP	C9H14N3O7P	307.197	1.06	1032-65-1	HMDB0001202	C00239		15470	14410	17800	7677	10241	8366	1.81403	0.859199	0.00623885	1	1.06256
Com_119_pos	Methional	C4H8OS	104.171	0.84	3268-49-3	HMDB0031857			671400	754200	679600	395200	388500	382500	1.80518	0.852142	0.00243384	1	1.11735
Com_909_neg	Mannitol	C6H14O6	182.173	0.88	69-65-8	HMDB0000765	C00392		19400	29940	29720	16990	13210	13710	1.8005	0.848398	0.0370759	1	0.97985
Com_652_neg	2,6-Dihydroxypurine	C5H4N4O2	152.11	1.714	69-89-6	HMDB0000292	C00385		46980	44590	38470	26200	25480	20550	1.80036	0.848285	0.00449029	1	1.07025
Com_755_neg	O-Phospho-L-Tyrosine	C9H12NO6P	261.168	0.94	21820-51-9	HMDB0006049			71330	67080	70820	34320	48050	33910	1.79936	0.847487	0.031306	1	1.05116
Com_68_pos	H-Abu-OH	C4H9NO2	103.12	0.947	1492-24-6				4384000	4466000	4250000	2467000	2337000	2508000	1.79158	0.841229	6.14784e-05	1	1.12227
Com_1033_neg	Sorbitol 6-phosphate	C6H15O9P	262.045	0.86	20479-58-7	HMDB0005831	C01096		639000	618500	688000	356400	373900	359800	1.7847	0.83568	0.000658835	1	1.1186
Com_499_pos	Cyclen	C8H20N4	172.27	0.71	294-90-6	HMDB0250623			61940	71660	80310	29970	45010	44970	1.78333	0.834571	0.0295447	1	0.998062
Com_494_pos	L-Dihydroorotic acid	C5H6N2O4	158.112	0.92	5988-19-2	HMDB0003349	C00337		38010000	37610000	38060000	21610000	20930000	21260000	1.78182	0.83335	3.48366e-05	1	1.12597
Com_187_pos	Dl-3-Hydroxynorvaline	C5H11NO3	133.146	0.85	2280-42-4				29140000	30100000	29730000	16680000	17150000	16200000	1.77833	0.830526	4.90838e-05	1	1.1242
Com_1001_neg	2-Oxoadipic acid	C6H8O5	160.037	0.72	3184-35-8	HMDB0000225	C00322		423600	406100	411900	227800	237700	233000	1.77752	0.829868	5.05907e-06	1	1.12458
Com_973_neg	Cyclic AMP	C10H12N5O6P	329.206	1.75	60-92-4	HMDB0000058	C00575		8892	3533	3385	2343	3079	3482	1.77561	0.828312	0.263023	0.888889	0.658365
Com_883_neg	L(-)-Malic acid	C4H6O5	134.022	1.08	636-61-3	HMDB0031518	C00497		198900000	207900000	198600000	112500000	114600000	114700000	1.77121	0.824736	0.000117994	1	1.12481
Com_219_pos	Quinidine	C20H24N2O2	324.411	5.831	56-54-2	HMDB0015044	C06527		18650	16650	6457	7390	8273	7952	1.76824	0.822315	0.294839	0.666667	0.646835
Com_724_neg	D-Lactic acid	C3H6O3	90.08	1.44	10326-41-7	HMDB0001311	C00256		36330	34930	31810	19940	21200	17150	1.76823	0.822304	0.00302265	1	1.09065
Com_301_pos	LysoPC 16:1	C24H48NO7P	493.3	11.57					228200	312100	226600	143200	156100	134700	1.76705	0.821343	0.02165	1	1.04356
Com_491_pos	Orotic acid	C5H4N2O4	156.096	1.44	65-86-1	HMDB0000226	C00295		2764000	2770000	3624000	2076000	1404000	1703000	1.76693	0.821245	0.0181248	1	1.00639
Com_773_neg	L-Rhamnose	C6H12O5	164.16	0.98	73-34-7				154400	161000	136300	86390	82160	87190	1.76625	0.820687	0.00361745	1	1.10722
Com_997_neg	Fumaric Acid	C4H4O4	116.072	1.11	110-17-8	HMDB0000134	C00122		1873000	1955000	2026000	1050000	1196000	1076000	1.76219	0.817371	0.000870446	1	1.11217
Com_989_neg	phosphoribosyl pyrophosphate	C5H13O14P3	390.07	0.88					10240	10190	13810	6066	8165	5222	1.76014	0.81569	0.0286438	1	0.975534
Com_886_neg	3-Hydroxypropanoic acid	C3H6O3	90.032	1.21	503-66-2	HMDB0000700	C01013		127600	93080	99360	57150	46120	78830	1.7575	0.813521	0.0439556	1	0.952322
Com_218_pos	Glucosamine	C6H13NO5	179.173	0.793	3416-24-8	HMDB0001514	C00329		713600	723200	684300	439500	399400	369300	1.75559	0.811953	0.00422466	1	1.10738
Com_714_neg	Citraconic acid	C5H6O4	130.099	1.56	498-23-7	HMDB0000634	C02226	LMFA01170099	8566000	8044000	8201000	4853000	4673000	4663000	1.74861	0.806207	4.0408e-05	1	1.12299
Com_572_pos	2-Aminoisobutyric acid	C4H9NO2	103.063	0.82	62-57-7	HMDB0001906	C03665		15080000	14960000	15590000	8778000	8577000	8776000	1.7462	0.80422	1.82083e-05	1	1.12506
Com_814_neg	L-Sorbose	C6H12O6	180.16	0.89	87-79-6	HMDB0001266	C00247		7305000	6086000	7255000	3656000	4248000	3957000	1.74066	0.799637	0.00243047	1	1.08853
Com_325_pos	LysoPE 18:2 (2n isomer)	C23H44NO7P	477.6	12.08					129000	184400	172200	93010	103600	83380	1.73435	0.794393	0.0204435	1	1.02202
Com_879_neg	Indole-5-carboxylic acid	C9H7NO2	161.048	0.69	1670-81-1	HMDB0253469			5178000	5511000	5021000	3082000	2872000	3111000	1.73304	0.793304	0.000127981	1	1.11644
Com_272_pos	Alanine	C3H7NO2	89.094	0.86	338-69-2	HMDB0062251	C01401		6683000	7040000	7023000	3862000	4109000	4021000	1.72999	0.790761	2.5968e-05	1	1.12205
Com_658_neg	alpha-D-Glucose	C6H12O6	180.16	0.912	492-62-6	HMDB0003345	C00267		10800000	9898000	8878000	5014000	6909000	5177000	1.72959	0.790431	0.015984	1	1.03889
Com_701_neg	gamma,gamma-Dimethylallyl pyrophosphate	C5H12O7P2	246.092	0.95	358-72-5	HMDB0001120	C00235	LMPR01010001	162700000	169800000	179900000	96720000	96870000	102700000	1.72939	0.790261	0.000227461	1	1.11747
Com_920_neg	Isoschaftoside	C26H28O14	564.499	6.03	52012-29-0			LMPK12110243	10310	9261	6396	3868	4115	7058	1.72641	0.787779	0.0828207	0.888889	0.858859
Com_478_pos	Selgin O-hexosyl-O-hexoside	C28H32O17	640.552	0.97					199500	229700	311100	133300	145000	150600	1.72604	0.787469	0.0476621	1	1.00278
Com_406_pos	D-Sorbitol	C6H14O6	182.172	0.89	50-70-4	HMDB0000247	C00794		2709000	2611000	2355000	1620000	1478000	1361000	1.72124	0.783447	0.00131789	1	1.0955
Com_59_pos	L-Hydroxyproline	C5H9NO3	131.13	0.88	51-35-4	HMDB0000725	C01157		1327000	1359000	1432000	827200	773200	793900	1.71992	0.78234	6.1644e-05	1	1.11987
Com_56_pos	L-aspartic Acid	C4H7NO4	133.1	0.86	56-84-8	HMDB0000191	C00049		29370000	30690000	31630000	17690000	17160000	18510000	1.71833	0.781006	6.15701e-05	1	1.11945
Com_935_neg	D-Glucose	C6H12O6	180.156	0.94	50-99-7	HMDB0000122	C00031		2143000	1942000	2347000	1563000	995400	1193000	1.71456	0.777838	0.0367487	1	1.00238
Com_99_pos	p-Coumaraldehyde	C9H8O2	148.159	0.89	2538-87-6	HMDB0040986	C05608		1232000	1293000	1374000	730000	739300	812500	1.70874	0.772932	0.000324524	1	1.1103
Com_664_neg	D-Glucuronic acid	C6H10O7	194.14	0.894	6556-12-03	HMDB0000127	C16245		5085000	5477000	5457000	3055000	3252000	3077000	1.70705	0.771509	8.94719e-05	1	1.11905
Com_705_neg	4-Hydroxy-3-methoxyphenylglycol sulfate potassium salt	C9H11KO7S	302.343	0.92	71324-20-4				16000	17660	13220	11870	9860	5744	1.70634	0.770906	0.105301	1	0.87275
Com_896_neg	Quercetin 7-O-beta-D-Glucuronide	C21H18O13	478.36	6.53					808500	843200	919300	525000	481700	501200	1.70502	0.769789	0.000652873	1	1.11074
Com_137_pos	Cinnamic Acid	C9H8O2	148.16	0.87	621-82-9	HMDB0000567	C10438		4887000	4911000	4905000	2830000	2933000	2865000	1.7041	0.769012	0.000305081	1	1.12575
Com_519_pos	Vanillin	C8H8O3	152.147	1.02	121-33-5	HMDB0012308	C00755		621700	465400	533200	294800	307300	352000	1.69825	0.764049	0.00949895	1	1.05404
Com_890_neg	Dl-Glyceraldehyde 3-phosphate	C3H7O6P	169.998	2.76	591-59-3				8380	9548	7547	3868	4115	7058	1.6937	0.760182	0.0857496	1	0.913185
Com_744_neg	D-threo-Isocitric acid	C6H8O7	192.124	1.41	6061-97-8	HMDB0001874	C00451		485700000	470200000	465400000	282100000	272600000	286100000	1.69041	0.757377	1.1995e-05	1	1.12363
Com_436_pos	N-Acetylputrescine	C6H14N2O	130.188	0.75	5699-41-2	HMDB0002064	C02714		27060	23170	19710	12480	9451	19560	1.68567	0.753319	0.102656	1	0.868992
Com_721_neg	D-Glucopyranose	C6H12O6	180.156	0.87	28905-12-6				7145000	3812000	4204000	2202000	4337000	2468000	1.68325	0.751246	0.139953	0.777778	0.764448
Com_426_pos	methylChrysoeriol C-hexoside	C23H24O11	476.43	7.3					19830	16460	18950	9919	11880	11076	1.6803	0.748722	0.00254923	1	1.08031
Com_776_neg	D-Panthotenate	C9H17NO5	219.235	4.59	79-83-4	HMDB0000210	C00864		26510	24430	29370	15470	13800	18710	1.67382	0.743146	0.0122637	1	1.04681
Com_668_neg	Succinic acid	C4H6O4	118.09	1.936	110-15-6	HMDB0000254	C00042	LMFA01170043	12950000	13230000	13160000	7842000	8007000	7659000	1.67347	0.742845	5.52494e-05	1	1.12489
Com_172_pos	Isomaltose	C12H22O11	342.297	0.9	499-40-1	HMDB0002923	C00252		1406000	1376000	1339000	901400	816900	748200	1.67079	0.740529	0.00746123	1	1.10143
Com_1042_neg	Ribose 5-phosphate	C5H11O8P	230.02	0.84	4300-28-1	HMDB0001548	C00117		2538000	2826000	2709000	1726000	1521000	1598000	1.66625	0.736608	0.000515399	1	1.10706
Com_417_pos	LPC(1-acyl 16:1)	C24H48NO7P	493.61	11.54					216800	195600	218000	128600	140000	110300	1.66376	0.73445	0.00752378	1	1.07778
Com_378_pos	3’,4’,5’-Tricetin 5-O-hexoside	C24H26O12	506.46	6.62					37150	15110	41940	17220	17040	22370	1.66343	0.734161	0.315913	0.666667	0.605921
Com_376_pos	Hydroxycinnamate	C9H8O3	164.158	5.54	614-60-8				4755000	5621000	5034000	2591000	3367000	3326000	1.65984	0.731048	0.0118603	1	1.05155
Com_84_pos	Gentiobiose	C12H22O11	342.297	1	554-91-6		C08240		2396000	2258000	2249000	1308000	1419000	1449000	1.65302	0.725102	0.000417417	1	1.11444
Com_513_pos	Coumalic acid	C6H4O4	140.094	0.72	500-05-0				433500	422100	409500	262000	268700	236100	1.64984	0.722329	0.00226789	1	1.11064
Com_69_pos	L-Glutamic acid	C5H9NO4	147.13	0.886	56-86-0	HMDB0000148	C00025		183200000	186400000	188700000	110900000	116100000	113000000	1.64206	0.715506	2.50638e-05	1	1.12435
Com_227_pos	Deoxyarbutin	C11H14O3	194.23	1.23	53936-56-4				57200	107100	83200	36270	49400	65810	1.63388	0.708301	0.123575	0.888889	0.788551
Com_396_pos	Chrysoeriol 7-O-rutinoside	C28H32O15	608.545	6.94					94450	78710	80840	49180	57310	49040	1.63313	0.707636	0.00318525	1	1.07547
Com_976_neg	Coniferylaldehyde	C10H10O3	178.063	7.29	20649-42-7	HMDB0141782	C02666		28780	21450	27420	18520	13700	15350	1.63233	0.706934	0.0180141	1	1.00134
Com_332_pos	4-Hydroxy-3,5-diisopropylbenzaldehyde	C13H18O2	206.2	6.07	10537-86-7				9849	9027	15550	5690	8672	6756	1.63017	0.705025	0.0915997	1	0.846455
Com_970_neg	Theobromine-d6	C7H2D6N4O2	186.201	0.94	117490-40-1				12350	14330	14140	8139	6061	10850	1.62954	0.704466	0.0827694	1	0.9323
Com_517_pos	Solanidine	C27H43NO	397.636	0.96	80-78-4	HMDB0003236	C06543	LMST01150007	1016000	1068000	1009000	519900	809600	572000	1.62661	0.701869	0.0618952	1	0.992245
Com_29_pos	D-Arabitol	C5H12O5	152.15	0.926	488-82-4	HMDB0000568	C01904		3780000	4209000	3944000	2421000	2381000	2535000	1.62641	0.701695	0.00057868	1	1.11421
Com_598_neg	Methylmalonate	C4H6O4	118.09	1.938	516-05-2	HMDB0000202	C02170	LMFA01170118	7872000	7966000	7891000	4780000	4927000	4892000	1.62539	0.700782	5.91292e-05	1	1.12572
Com_679_neg	1-O-b-D-glucopyranosyl sinapate	C17H22O10	386.351	5.88	78185-48-5				20230	18650	20240	16460	8279	11840	1.61623	0.692631	0.118098	1	0.891451
Com_680_neg	Guanine	C5H5N5O	151.126	2.77	73-40-5	HMDB0000132	C00242		26460	22360	25930	14940	14130	17280	1.61273	0.689504	0.0041246	1	1.06844
Com_568_pos	2-alpha-Linolenoyl-glycerol	C21H36O4	352.261	11.17	55268-58-1	HMDB0011540			36660	31670	40710	18110	23380	26220	1.6104	0.687417	0.0270861	1	0.989646
Com_928_neg	8-O-acetyl shanzhiside methyl ester	C19H28O12	448.418	6.48	57420-46-9	HMDB0248874			22760	34570	28460	19110	17270	16980	1.60776	0.685051	0.0517864	1	0.988964
Com_1037_neg	D-Arabinono-1,4-lactone	C5H8O5	148.037	1.48	2782-09-04	HMDB0302833	C00652		2293000	2414000	2345000	1422000	1471000	1495000	1.60711	0.684469	2.25571e-05	1	1.12228
Com_495_pos	D-Threonine	C4H9NO3	119.119	0.86	632-20-2	HMDB0250801	C00820		1563000	1655000	1637000	980600	1028000	1018000	1.60411	0.681773	4.18687e-05	1	1.1215
Com_751_neg	D-Arabinose 5-phosphate	C5H11O8P	230.11	0.9	13137-52-5	HMDB0011734	C01112		3157000	3161000	3557000	2131000	1969000	2077000	1.59867	0.676874	0.0014354	1	1.10559
Com_407_pos	Ferulic acid O-hexoside	C16H20O9	356.32	5.86					19080	16760	19660	11211	12193	11442	1.59272	0.671495	0.00354301	1	1.09613
Com_603_neg	Quinic acid	C7H12O6	192.17	0.998	77-95-2	HMDB0003072	C00296		67420000	74870000	65610000	43280000	44750000	42620000	1.59127	0.670183	0.00362757	1	1.10792
Com_57_pos	L-arginine	C6H14N4O2	174.2	0.794	74-79-3	HMDB0000517	C00062		3381000	3276000	3239000	2225000	1940000	2071000	1.58691	0.666225	0.00391779	1	1.10892
Com_103_pos	O-Acetyl-L-homoserine	C6H11NO4	161.16	1	7540-67-2	HMDB0029423	C01077		2976000	2983000	3004000	1988000	1808000	1856000	1.58581	0.66522	0.00346438	1	1.1182
Com_52_pos	Glycine	C2H5NO2	75.07	0.88	56-40-6	HMDB0000123	C00037		260200	252900	244800	152900	160300	164900	1.58523	0.664695	0.000113298	1	1.11829
Com_1058_neg	L-Citramalic acid	C5H8O5	148.037	1.46	6236-09-05		C02614		3002000	2961000	2928000	1929000	1780000	1904000	1.584	0.663574	0.00152632	1	1.11957
Com_1049_neg	2-O-Caffeoylmalic acid	C13H12O8	296.053	0.69	53755-04-7				100600	99620	93900	50560	85390	50300	1.57917	0.659164	0.106301	1	0.912777
Com_702_neg	3-Hydroxy-glabrol	C25H28O5	408.5	4.82	74148-41-7				38340	32320	35500	27030	22410	18120	1.57134	0.651999	0.0411324	1	0.99073
Com_419_pos	LPC(1-acyl 18:1)	C26H52NO7P	521.67	12.76					5416000	5656000	5434000	3485000	3581000	3452000	1.56931	0.65013	2.23365e-05	1	1.12316
Com_821_neg	D-Galactose	C6H12O6	180.16	0.9	59-23-4	HMDB0000143	C00124		6206000	5674000	4355000	3643000	2876000	3828000	1.56905	0.649895	0.0333704	1	0.958604
Com_576_pos	L-Glycyl-L-phenylalanine	C11H14N2O3	222.1	4.97	721-66-4				24270	35340	32960	22910	20330	15770	1.56872	0.649585	0.0481228	1	0.918793
Com_977_neg	L-Fucose	C6H12O5	164.069	0.95	2438-80-4	HMDB0000174	C01019		164200	189500	171200	117600	100700	116400	1.56827	0.649174	0.00260254	1	1.08162
Com_334_pos	Cocamidopropyl betaine	C19H38N2O3	342.1	9.91	86438-79-1				288500	344100	326200	208000	214200	191500	1.56233	0.643696	0.00359668	1	1.08527
Com_936_neg	D-2-Hydroxypentanedioic acid disodium salt	C5H6Na2O5	192.078	1.49	103404-90-6				11780000	10990000	11760000	6942000	7458000	7733000	1.56011	0.641651	0.000563811	1	1.10966
Com_625_neg	Octanedioic acid	C8H14O4	174.19	6.649	505-48-6	HMDB0000893	C08278	LMFA01170001	66880	71870	84170	46000	49660	47410	1.55812	0.639805	0.0156454	1	1.07151
Com_362_pos	Methylguanidine	C2H7N3	73.0971	0.84	471-29-4	HMDB0001522	C02294		109800	108800	104600	65160	74200	68800	1.55265	0.634734	0.00302279	1	1.10812
Com_919_neg	Isorhamnetin-3-O-neohespeidoside	C28H32O16	624.552	6.79	55033-90-4				17487	17655	17052	13640	13320	6667	1.55215	0.634264	0.17201	1	0.813556
Com_743_neg	D-Ribose 5-phosphate	C5H11O8P	230.11	0.89	3615-55-2				2424000	2401000	2528000	1527000	1625000	1591000	1.55028	0.632533	6.26737e-05	1	1.11986
Com_756_neg	Ribose 1-phosphate	C5H11O8P	230.11	0.9	14075-00-4	HMDB0001489	C00620		2810000	2795000	3141000	1936000	1882000	1830000	1.54851	0.630883	0.00283013	1	1.10689
Com_497_pos	Gossypol	C30H30O8	518.554	6	303-45-7	HMDB0040723	C07667	LMPR0103330002	29420	26970	8918	15528	14683	11993	1.54744	0.62988	0.498096	0.666667	0.425621
Com_260_pos	1-Aminocyclopropanecarboxylic acid	C4H7NO2	101.1	0.894	22059-21-8	HMDB0036458	C01234		1724000	1694000	1721000	1221000	1109000	991100	1.54738	0.629826	0.0175611	1	1.08639
Com_153_pos	Sarcosine	C3H7NO2	89.093	0.9	107-97-1	HMDB0000271	C00213		14410000	14080000	15440000	9332000	9885000	9180000	1.54699	0.629468	0.000325975	1	1.11188
Com_570_pos	Acetylcholine	C7H16NO2	146.118	1.02	60-31-1	HMDB0000895	C01996		958100	949000	1014000	647750	629430	613120	1.54531	0.627897	0.000117497	1	1.11864
Com_4_pos	Synephrine	C9H13NO2	167.21	1.039	1994-07-05	HMDB0004826	C04548		16420	13970	22280	11485	11752	10925	1.54177	0.624589	0.0905461	1	0.936514
Com_141_pos	Acetaminophen	C8H9NO2	151.163	2.76	103-90-2	HMDB0001859	C06804		822400	802000	761500	525300	505700	519600	1.53869	0.621707	0.000499253	1	1.11897
Com_239_pos	2-Ethyl-3-hydroxy-4H-pyran-4-one	C7H8O3	140.14	1.15	4940-11-08				937000	871800	886200	574000	611200	571700	1.53395	0.617253	0.00015446	1	1.11526
Com_1008_neg	S-Methylglutathione	C11H19N3O6S	321.1	1.12	2922-56-7		C11347		16000	11810	20230	9776	8060	13630	1.52673	0.610442	0.125053	0.888889	0.783549
Com_397_pos	Cyanidin 3-O-rutinoside	C27H31O15	595.52	6.66			C08620		43910	44170	52090	32090	25310	34660	1.52259	0.606531	0.0263716	1	1.00128
Com_429_pos	methylQuercetin O-hexoside	C22H22O12	478.409	0.98					221500	226800	259300	155900	151600	158000	1.52009	0.604153	0.0101112	1	1.09491
Com_326_pos	LysoPC 18:1	C26H52NO7P	521.1	12.86					1229000	1203000	1166000	827200	840100	700900	1.5193	0.603404	0.0137672	1	1.08376
Com_745_neg	L-Homoserine	C4H9NO3	119.119	1.9	672-15-1	HMDB0000719	C00263		33790	28570	28200	19040	19430	21270	1.5159	0.600177	0.00704232	1	1.07133
Com_738_neg	Lysope 18:1	C23H46NO7P	479.588	12.81					184100	190500	185400	120100	126400	123400	1.51392	0.598292	4.96731e-05	1	1.12239
Com_5_pos	5-Aminolevulinic acid	C5H9NO3	131.13	0.872	106-60-5	HMDB0001149	C00430		69410	45210	61970	33690	44300	38690	1.51346	0.597846	0.0667536	1	0.904301
Com_822_neg	L-Cycloserine	C3H6N2O2	102.09	0.8	339-72-0	HMDB0014405	C08057		30720	24930	30140	17690	20520	18540	1.51172	0.596189	0.00993248	1	1.0504
Com_1016_neg	Methyl salicylate-2-O-glucoside	C14H18O8	314.1	4.8	10019-60-0	HMDB0033137			8665	7281	4349	3487	3856	6164	1.50255	0.587417	0.217252	0.888889	0.667562
Com_581_pos	D-Panthenol	C9H19NO4	205.131	4.7	81-13-0	HMDB0304820	C05944	LMFA08020198	124000	109200	136000	70720	103800	73180	1.49051	0.575809	0.0588266	1	0.934832
Com_555_pos	Isomangiferin	C19H18O11	422.085	1.51	24699-16-9	HMDB0029477	C16979		1378000	1484000	1132000	784000	931800	965200	1.48974	0.575063	0.0202487	1	0.999176
Com_73_pos	L-serine	C3H7NO3	105.093	0.846	56-45-1	HMDB0000187	C00065		4450000	3902000	3794000	2812000	2808000	2536000	1.48921	0.574548	0.00398364	1	1.07906
Com_521_pos	6-Deoxy-D-glucose	C6H12O5	164.156	0.95	7658-08-04		C02522		154500	103000	156200	115100	61290	101900	1.48658	0.571996	0.163251	0.888889	0.741524
Com_463_pos	Tricin O-malonylhexoside	C26H26O15	578.47	7.5					5888	11430	6189	4858	5973	4982	1.48656	0.571979	0.235091	0.888889	0.699881
Com_299_pos	3-Hydroxykynurenine	C10H12N2O4	224.1	5.96	2147-61-7	HMDB0000732	C02794		10250	17590	14090	8353	9943	9923	1.48588	0.571316	0.126535	1	0.843567
Com_317_pos	5-O-p-Coumaroyl shikimic acid	C16H16O7	320.1	1					16550	20070	13870	10605	11957	11510	1.48186	0.567411	0.057615	1	0.971702
Com_610_neg	DL-Panthenol	C9H19NO4	205.25	4.647	16485-10-2				28880	46710	11440	19927	19669	19190	1.48045	0.56604	0.620427	0.666667	0.314242
Com_222_pos	Isoalantolactone	C15H20O2	232.32	12.49	470-17-7	HMDB0035934	C09484		30850	13840	18010	19330	11330	11850	1.47495	0.560663	0.287928	0.777778	0.5995
Com_730_neg	D-Xylulose 5-phosphate	C5H11O8P	230.11	0.9	4212-65-1	HMDB0000868	C00231		2890000	3040000	3281000	2283000	1957000	2024000	1.47047	0.556274	0.00348876	1	1.07666
Com_374_pos	2-Aminoethylphosphonate	C2H8NO3P	125.064	6.47	2041-14-7	HMDB0011747	C03557		31910	24650	15770	19590	17185	12455	1.46923	0.555056	0.226474	0.777778	0.670761
Com_569_pos	L-Leucyl-L-phenylalanine	C15H22N2O3	278.163	6.25	56217-82-4	HMDB0013243			36390	49650	39150	39870	24720	20750	1.46696	0.552825	0.156011	0.777778	0.778184
Com_897_neg	Butin	C15H12O5	272.069	8.61	492-14-8	HMDB0249463	C09614	LMPK12140075	36850	39170	32140	28330	22340	23430	1.45965	0.545622	0.0165072	1	1.01174
Com_975_neg	2–furanoic acid	C5H4O3	112.084	1.49	88-14-2				12130000	12080000	12360000	8025000	8403000	8638000	1.45895	0.544929	0.00144685	1	1.11868
Com_671_neg	L-Gulono-1,4-lactone	C6H10O6	178.14	0.948	1128-23-0	HMDB0003466	C01040		227400	245300	243800	143700	172500	177500	1.45129	0.537332	0.0195883	1	1.05518
Com_271_pos	Chrysin 7-O-beta-gentiobioside	C27H30O14	578.526	7.48	88640-89-5				12580	9712	25370	10723	11371	10753	1.45103	0.537078	0.422766	0.666667	0.503212
Com_157_pos	Purine	C5H4N4	120.112	4.1	120-73-0	HMDB0001366	C15587		5830	7970	8182	4623	5790	4738	1.45086	0.53691	0.0571726	1	0.919043
Com_358_pos	Methionine sulfoxide	C5H11NO3S	165.046	0.75	62697-73-8	HMDB0002005	C02989		198200	187600	220500	145900	135800	136300	1.45048	0.536529	0.00657108	1	1.08333
Com_109_pos	2-Phenylglycine	C8H9NO2	151.163	2.78	2835-06-05	HMDB0002210			1075000	1074000	933100	729800	695100	700000	1.45047	0.536519	0.010038	1	1.08856
Com_628_neg	Terephthalic acid	C8H6O4	166.13	5.801	100-21-0	HMDB0002428	C06337		1187000	1088000	1107000	740300	820600	776500	1.44691	0.532972	0.000801825	1	1.10132
Com_683_neg	Sakuranetin	C16H14O5	286.279	1.01	2957-21-3	HMDB0030090	C09833	LMPK12140571	77060	109900	107700	68880	75160	60450	1.44095	0.527021	0.0701228	1	0.90778
Com_469_pos	Linoleic acid	C18H32O2	280.445	14.46	60-33-3	HMDB0000673	C01595	LMFA01030120	68800	37570	65340	34890	45660	38930	1.43714	0.523205	0.220382	0.777778	0.70471
Com_676_neg	D-Galacturonic acid	C6H10O7	194.139	1.56	685-73-4	HMDB0062783	C00333		11350000	11590000	11220000	7756000	8020000	8005000	1.43644	0.522499	1.73579e-05	1	1.12308
Com_349_pos	N-Formylkynurenine	C11H12N2O4	236.08	4.17	1022-31-7	HMDB0060485	C02700		12560	15290	18410	11810	10330	10070	1.4362	0.522257	0.0681115	1	0.929315
Com_55_pos	L-Alanine	C3H7NO2	89.09	0.86	56-41-7	HMDB0000161	C00041		8168000	7870000	7847000	5952000	5554000	5191000	1.4305	0.516516	0.00705763	1	1.09783
Com_105_pos	N-Lauryldiethanolamine	C16H35NO2	273.455	9.62	1541-67-9				12920	11210	9373	7327	7882	8302	1.42499	0.510954	0.0500581	1	0.977305
Com_709_neg	5-Phosphoribosyl 1-pyrophosphate	C5H13O14P3	390.07	1.01	97-55-2	HMDB0000280	C00119		11270	13500	13870	9469	6849	10810	1.42436	0.510312	0.0959507	1	0.872426
Com_1013_neg	2-(Formylamino)benzoic acid	C8H7NO3	165.043	5.47	3342-77-6	HMDB0004089	C05653		123200	111600	107500	86170	68620	85550	1.42423	0.510185	0.0232437	1	1.01737
Com_786_neg	4'-Hydroxypropiophenone	C9H10O2	150.175	7.9	70-70-2				15560	11250	16780	11980	6699	11930	1.42409	0.510041	0.190351	0.777778	0.712798
Com_834_neg	Naringenin	C15H12O5	272.25	8.683	480-41-1	HMDB0002670	C00509	LMPK12140001	25070	30690	27140	24610	17410	17030	1.4039	0.489435	0.0801473	1	0.897569
Com_133_pos	Diethanolamine	C4H11NO2	105.136	0.84	111-42-2	HMDB0004437	C06772		654300	515800	503100	360500	372600	459900	1.40251	0.488016	0.0413755	1	0.935339
Com_117_pos	2-Hydroxy-6-Aminopurine	C5H5N5O	151.126	2.76	3373-53-3	HMDB0000403			1083000	991100	934400	740300	727400	677700	1.4023	0.487798	0.00477397	1	1.07929
Com_100_pos	(+-)-Baclofen	C10H12ClNO2	213.661	9.22	66514-99-6	HMDB0014327			834100	790500	781300	550500	564800	601000	1.40179	0.487275	0.000692308	1	1.10587
Com_1003_neg	Aminomalonic acid	C3H5NO4	119.022	0.88	1068-84-4	HMDB0001147	C00872		102900	119700	100000	72340	81980	75880	1.40139	0.486859	0.0107381	1	1.04716
Com_612_neg	Gluconolactone	C6H10O6	178.14	1.02	90-80-2	HMDB0000150	C00198		226100	252500	241700	183400	149000	182900	1.39783	0.483185	0.0236903	1	1.02811
Com_372_pos	1-Methyladenine	C6H7N5	149.153	1.05	5142-22-3	HMDB0011599	C02216		45160	29250	13300	11820	27880	23050	1.39777	0.483126	0.564887	0.777778	0.341882
Com_9_pos	Phloretic acid	C9H10O3	166.17	6.405	501-97-3	HMDB0002199	C01744		340200	404800	391600	229200	279000	312500	1.38492	0.469798	0.0462336	1	0.951968
Com_500_pos	Longifolene	C15H24	204.35	9.751	475-20-7	HMDB0302687	C09699		556200	834500	698300	430500	490700	590900	1.38152	0.466259	0.103796	0.888889	0.824292
Com_314_pos	Chrysoeriol 6-C-hexoside 8-C-hexoside-O-hexoside	C34H42O21	786.1	0.95					14810	50730	36260	29990	21590	22120	1.38128	0.466001	0.624413	0.666667	0.31324
Com_987_neg	D-Glucose 1-phosphate	C6H13O9P	260.136	0.86		HMDB0001586	C00103		1735000	1755000	1555000	1238000	1330000	1096000	1.37691	0.461435	0.0125227	1	1.03695
Com_489_pos	Pyridoxine di-O-hexoside	C20H31NO13	493.465	0.97					26480	29830	49960	31080	21550	24820	1.37211	0.456397	0.282556	0.777778	0.614178
Com_900_neg	4,5-DCQA Isochlorogenic acid C	C25H24O12	516.458	6.93	32451-88-0				20330	20310	27860	12550	22150	15240	1.37165	0.455908	0.179552	0.777778	0.727198
Com_134_pos	16-Hydroxy-hexadecanoic acid	C32H62O5	526.832	8.57	871333-53-8	HMDB0006294		LMFA01050051	28350	27030	31650	21730	20070	21700	1.37055	0.454756	0.0086755	1	1.06612
Com_1057_neg	L-threo-3-Methylaspartate	C5H9NO4	147.053	0.87	6061-13-8		C03618		4365000	4388000	4249000	3046000	3271000	3209000	1.3649	0.448791	0.00122895	1	1.11401
Com_381_pos	Butylphthalide	C12H14O2	190.238	1.15	6066-49-5	HMDB0032064	C17854		35420	34560	42920	18860	28170	35950	1.36057	0.44421	0.207518	0.777778	0.726918
Com_647_neg	L-Threonine	C4H9NO3	119.119	0.888	72-19-5	HMDB0000167	C00188		122200	136700	123500	92680	98060	90720	1.35863	0.442153	0.00351393	1	1.08528
Com_783_neg	Isovanillic acid	C8H8O4	168.15	6.1	645-08-9	HMDB0060003			21417	23798	19443	15270	18590	13750	1.35808	0.441564	0.0509916	1	0.930803
Com_398_pos	D-(+)-Octopine	C9H18N4O4	246.264	0.73	34522-32-2		C04137		33440	33300	20760	14490	23900	26450	1.34948	0.432399	0.276625	0.777778	0.601787
Com_140_pos	(S)-(+)-2-(anilinomethyl) pyrrolidine	C11H16N2	176.258	6.48	64030-44-0				11930	13110	28670	11732	15372	12727	1.34845	0.431299	0.510775	0.666667	0.408353
Com_209_pos	D-Myo-inositol 4-monophosohate	C6H13O9P	260.136	0.92	46495-39-0				5871000	6636000	7415000	7434000	3324000	4030000	1.34717	0.429936	0.278349	0.666667	0.649062
Com_1019_neg	Undecanoic acid	C11H22O2	186.162	6.17	112-37-8	HMDB0000947	C17715	LMFA01010011	634300	777300	567700	501400	414800	559400	1.34135	0.423689	0.0825353	1	0.851375
Com_399_pos	D-Ala-D-Ala	C6H12N2O3	160.171	0.94	923-16-0	HMDB0244385	C00993		40160	37990	56670	35700	25550	39510	1.33803	0.420112	0.183737	0.888889	0.705952
Com_445_pos	Phellodenol H	C17H20O9	368.335	1.02					139300	176200	134100	97110	121600	117400	1.33766	0.419709	0.0615927	1	0.895019
Com_14_pos	(-)-epigallocatechin	C15H14O7	306.27	5.098	970-74-1	HMDB0038361	C12136	LMPK12020004	22810	20870	31650	20142	19575	16644	1.33656	0.418527	0.147096	1	0.792815
Com_941_neg	D-Xylulose	C5H10O5	150.13	1.01	551-84-8	HMDB0001644	C00310		88590	113700	76910	92450	64000	52690	1.33499	0.41683	0.21343	0.777778	0.679882
Com_995_neg	5-Hydroxymethyluracil	C5H6N2O3	142.113	0.96	4433-40-3	HMDB0000469	C03088		70970	55710	66070	47890	41920	54760	1.33326	0.414963	0.0523257	1	0.909877
Com_461_pos	Tricin 4'-O-(syringyl alcohol) ether	C26H24O10	496.46	7.31					14750	11570	22220	6141	21480	9119	1.32118	0.401822	0.425305	0.777778	0.471107
Com_245_pos	Efetaal	C12H18O2	194.27	9.086	2556-10-07				168600	179600	159300	129100	120600	134800	1.3199	0.400424	0.00432318	1	1.06604
Com_1030_neg	Lariciresinol-4'-O-glucoside	C26H34O11	522.211	6.56	143663-00-7				22350	13980	10530	11274	12041	12206	1.31922	0.399685	0.406975	0.666667	0.52312
Com_589_neg	Shikimic Acid	C7H10O5	174.15	1.038	138-59-0	HMDB0003070	C00493		229400	260900	255400	171600	192600	202200	1.31656	0.396774	0.0128656	1	1.0257
Com_238_pos	Triethyl citrate	C12H20O7	276.28	9.15	77-93-0	HMDB0034263			175300	178700	172300	157100	124000	119200	1.31476	0.394804	0.0804248	1	0.958702
Com_93_pos	(+)-Pulegone	C10H16O	152.233	4.71	89-82-7	HMDB0035604	C09893	LMPR0102090025	68940	68260	66390	47439	52103	55392	1.31404	0.394013	0.0206274	1	1.06737
Com_726_neg	Dl-Glutamic acid	C5H9NO4	147.129	0.87	617-65-2	HMDB0060475	C00302		3151000	3342000	3119000	2441000	2503000	2396000	1.30954	0.389057	0.00120445	1	1.10777
Com_373_pos	2-Amino-1,3,4-tetradecanetriol	C14H31NO3	261.4	1.18					64700	79800	42670	37390	48710	57640	1.30214	0.380888	0.337367	0.777778	0.546122
Com_541_pos	Petunidin 3-O-glucoside	C22H23O12	479	0.98	71991-88-3		C12139		469000	483600	501800	363500	373300	380200	1.30206	0.380795	0.000736388	1	1.10925
Com_955_neg	Melittoside	C21H32O15	524.47	0.7	19467-03-9				4973	6936	3486	3530	3657	4655	1.30003	0.378549	0.37113	0.666667	0.530301
Com_115_pos	N6-Succinyl Adenosine	C14H17N5O8	383.313	4.54	4542-23-8	HMDB0255303			286700	324600	324000	249100	235000	237200	1.29669	0.37483	0.0132013	1	1.06452
Com_669_neg	O-Acetylserine	C5H9NO4	147.13	1.056	5147-00-2	HMDB0003011	C00979		20700	30630	29690	26000	18120	18410	1.2957	0.37373	0.20851	0.888889	0.676711
Com_579_pos	N-Feruloyl-3-methoxytyramine	C19H21NO5	343.142	5.72	78510-19-7				19770	21260	20650	15110	14040	18510	1.29417	0.372024	0.0773026	1	0.94707
Com_796_neg	Glycolic acid	C2H4O3	76.05	0.99	79-14-1	HMDB0000115	C00160		155900	165200	149100	121100	106600	137800	1.28646	0.363403	0.0587853	1	0.956578
Com_607_neg	Ethylparaben	C9H10O3	166.17	8.703	120-47-8	HMDB0032573			9048	8423	10670	6985	9429	5577	1.27966	0.35576	0.217773	0.777778	0.69913
Com_961_neg	p-Coumaric acid 4-O-hexoside	C15H18O8	326.303	5.54					682400	719400	750900	545600	575800	563700	1.27749	0.353313	0.00378671	1	1.09048
Com_820_neg	4-Hydroxyisoleucine	C6H13NO3	147.172	1.038	781658-23-9				3158000	3620000	3487000	2537000	2790000	2727000	1.27452	0.349956	0.0108814	1	1.04216
Com_592_neg	Gastrodin	C13H18O7	286.28	3.944	62499-27-8	HMDB0252648	C16964		5982	5638	6102	3989	4210	5898	1.25715	0.330153	0.180694	0.888889	0.788048
Com_170_pos	L-Cystathionine	C7H14N2O4S	222.262	0.84	56-88-2	HMDB0000099	C02291		83150	64260	56840	55180	48190	59240	1.25607	0.32892	0.182124	0.888889	0.735798
Com_357_pos	5-Hydroxyindole-3-acetic acid	C10H9NO3	191.058	5.58	54-16-0	HMDB0000763	C05635		24450	16080	18870	12560	14060	20850	1.25132	0.323447	0.302944	0.777778	0.576383
Com_320_pos	LysoPC 18:1 (2n isomer)	C26H52NO7P	521.4	12.7					425400	459600	449600	344800	368500	353300	1.25127	0.323388	0.00194179	1	1.08815
Com_804_neg	(+)-Dipentene	C10H16	136.234	18.28	5989-27-5	HMDB0003375	C06099		1495000	1356000	1630000	1181000	1193000	1212000	1.24958	0.321445	0.0511426	1	1.01251
Com_833_neg	Kaempferol	C15H10O6	286.24	8.811	520-18-3	HMDB0005801	C05903	LMPK12110003	5205	5029	8360	4611	4561	5839	1.23869	0.308817	0.371342	0.777778	0.527303
Com_994_neg	3-Methyl-2-Oxobutanoic Acid	C5H8O3	116.115	1.05	759-05-7	HMDB0030027	C00141		35960	54490	37380	36010	30760	36490	1.23794	0.307945	0.27156	0.777778	0.641844
Com_409_pos	Glu-Glu	C10H14N2O7	276.243	0.99	3929-61-1	HMDB0028818	C01425		105200	89740	93910	83130	73380	76900	1.23752	0.307454	0.026272	1	0.982983
Com_648_neg	L-Asparagine	C4H8N2O3	132.12	0.843	70-47-3	HMDB0000168	C00152		9920000	9324000	12030000	8004000	7931000	9426000	1.23315	0.302352	0.101477	0.888889	0.829897
Com_807_neg	Coumarin-3-carboxylic acid	C10H6O4	190.152	7.3	531-81-7				17580	19726	16508	14920	14650	14190	1.22975	0.298369	0.0504672	1	0.995351
Com_947_neg	3-Phenylpropanoic acid	C9H10O2	150.174	0.7	501-52-0	HMDB0000764	C05629		310300	300900	306600	243900	245800	258000	1.2275	0.29572	0.00197783	1	1.10637
Com_490_pos	Oryzalexin E	C20H32O2	304.467	1.42	150943-96-7	HMDB0039702	C21561		57840	65640	48750	43190	59950	37390	1.22557	0.293458	0.27141	0.777778	0.619633
Com_548_pos	Calystegine A3	C7H13NO3	159.09	0.73	131580-36-4		C10850		1295000	1265000	1293000	1128000	1037000	981200	1.22465	0.292372	0.0334741	1	1.04491
Com_536_pos	Phthalic anhydride	C8H4O3	148	11.61	85-44-9	HMDB0256501			428000	338500	332200	285100	313500	298800	1.22431	0.291974	0.126461	1	0.849365
Com_806_neg	4-Hydroxyquinazoline	C8H6N2O	146.146	5.54	491-36-1	HMDB0246465			1490000	1376000	1462000	1218000	1150000	1175000	1.22156	0.288729	0.00358659	1	1.08138
Com_597_neg	trans-Cinnamic acid	C9H8O2	148.16	8.507	140-10-3	HMDB0000930	C00423		7319	10870	8198	5590	5294	10740	1.22026	0.287194	0.418172	0.777778	0.481511
Com_268_pos	Methyl chlorogenate	C17H20O9	368.34	6.24	123483-19-2				20580	38080	13540	19324	20054	19836	1.21931	0.286061	0.754768	0.666667	0.198726
Com_1000_neg	3-Hydroxy-3-methyl butyric acid	C5H10O3	118.063	0.97	625-08-1				146900	133600	158200	123700	116100	120400	1.21793	0.284437	0.0438903	1	0.993197
Com_343_pos	5-Aminovaleric acid	C5H11NO2	117.079	18.27	660-88-8	HMDB0003355	C00431		79260	74800	76900	66540	53400	69890	1.21667	0.282935	0.129053	1	0.865354
Com_1020_neg	p-Coumaric acid-4-O-glucoside	C15H18O8	326.1	5.55	117405-48-8				2050000	1919000	1855000	1587000	1572000	1632000	1.21561	0.281684	0.0131031	1	1.07231
Com_224_pos	Curcumenol	C15H22O2	234.33	11.39	19431-84-6	HMDB0033960	C16942		25560	106300	85430	59830	40740	78880	1.21087	0.27604	0.905541	0.666667	0.120241
Com_488_pos	N-Hydroxyl-tryptamine	C10H12N2O	176.215	0.88	4761-34-6	HMDB0255154	C17203		80530	117300	101800	77140	104100	68300	1.20073	0.263911	0.324767	0.777778	0.553205
Com_430_pos	N-(9H-Purin-6-ylcarbamoyl)threonine	C10H12N6O4	280.24	14.46					52420	54750	48140	41030	45100	43770	1.19561	0.257749	0.0224113	1	0.996387
Com_815_neg	Cytidylic acid	C9H14N3O8P	323.2	0.97	63-37-6	HMDB0240312	C00055		65890	74850	55800	54950	60760	48960	1.19354	0.255245	0.181412	0.888889	0.716282
Com_265_pos	Nobiletin	C21H22O8	402.39	10.518	478-01-3	HMDB0029540	C10112	LMPK12111468	65050	45010	55630	53400	39460	46580	1.18825	0.248842	0.290635	0.777778	0.590811
Com_503_pos	4aR-(4aalpha,6beta,8aalpha)]-4a,5,6,7,8,8a-Hexahydro-4,8a-dimethyl-6-(1-methylethenyl)-2(1H)-naphthalenone	C15H22O	218.33	11.66					190600	130300	144800	128000	126900	138400	1.18408	0.243771	0.299537	0.888889	0.631312
Com_76_pos	Nicotinamide	C6H6N2O	122.12	1.539	98-92-0	HMDB0001406	C00153		1008000	898700	963700	853200	833800	738600	1.18338	0.24291	0.0428499	1	0.941535
Com_249_pos	DL-Glutamine	C5H10N2O3	146.14	0.84	6899-04-03				110700000	118500000	115200000	91780000	99270000	100600000	1.18087	0.239847	0.011628	1	1.0401
Com_425_pos	methylChrysoeriol 5-O-hexoside	C23H24O11	476.43	0.97					75260	71470	84730	51660	60840	83540	1.18068	0.239615	0.322701	0.777778	0.590423
Com_208_pos	Lysine	C6H14N2O2	146.188	0.85	70-54-2	HMDB0301757	C16440		69200000	73590000	75440000	58570000	62990000	63480000	1.17937	0.238012	0.0104356	1	1.03183
Com_573_pos	Elemol	C15H26O	222.198	10.14	639-99-6				3040000	3190000	2985000	2586000	2741000	2488000	1.17914	0.237738	0.0112746	1	1.03996
Com_539_pos	Putrescine	C4H12N2	88.1	0.68	110-60-1	HMDB0001414	C00134		783500	668600	799300	669800	609000	632100	1.17819	0.23657	0.0851556	0.888889	0.889495
Com_769_neg	Rosavin	C20H28O10	428.43	6.92	84954-92-7	HMDB0257308			9546	20310	15820	13188	13115	12594	1.17428	0.231777	0.658843	0.666667	0.29171
Com_400_pos	D-beta-Homophenylalanine	C10H13NO2	179.216	5.41	131270-08-1				72790	70620	76240	61520	64560	61530	1.17078	0.22747	0.0060904	1	1.06382
Com_775_neg	4'-Methoxyresveratrol	C15H14O3	242.27	9.84	33626-08-3				38490	38210	42590	34460	32740	34690	1.17077	0.227461	0.0283508	1	1.00622
Com_516_pos	trans-beta-Ionone	C13H20O	192.297	9.97	79-77-6	HMDB0036565	C12287		276700	274400	331600	261800	234000	259800	1.16821	0.2243	0.11598	1	0.822642
Com_453_pos	Selgin 5-O-hexoside	C22H22O12	478.4	0.94					161000	180100	182400	155100	162900	134100	1.15793	0.211548	0.112776	0.888889	0.816396
Com_393_pos	B Eupalinolide	C24H30O9	462.49	1.11	877822-40-7				142000	157700	180000	142800	138700	133200	1.15674	0.210064	0.16783	0.888889	0.792871
Com_247_pos	Eugenyl acetate	C12H14O3	206.238	11.108	93-28-7	HMDB0034122	C14567		78210	91420	166100	79830	57790	153200	1.15443	0.207175	0.663267	0.666667	0.265831
Com_992_neg	Cinene	C10H16	136.23	18.26	138-86-3		C06078		3803000	3705000	4459000	3345000	3482000	3566000	1.15145	0.203449	0.129514	1	0.845488
Com_960_neg	Palmitaldehyde	C16H32O	240.425	10.22	629-80-1	HMDB0001551	C00517	LMFA06000088	362700	365300	370100	339100	307800	308600	1.14924	0.200682	0.0439414	1	1.02258
Com_1012_neg	ethylmalonate	C5H8O4	132.042	1.82	601-75-2	HMDB0000622		LMFA01170105	5955	8786	3587	4676	4578	6694	1.14924	0.200674	0.775591	0.555556	0.1749
Com_949_neg	Isocitrate	C6H8O7	192.124	1.49	320-77-4	HMDB0304324	C00311		458800000	476600000	466700000	407900000	415700000	403100000	1.14299	0.192807	0.000859425	1	1.10205
Com_1004_neg	13-HpOTrE(r)	C18H30O4	310	10.93	121107-97-9				362400	355800	377400	295700	324600	340300	1.14054	0.189713	0.0678517	1	0.934431
Com_34_pos	trans-2-Hexenal	C6H10O	98.14	11.005	6728-26-3	HMDB0031496	C08497	LMFA06000002	17680000	18170000	17240000	16700000	15240000	14750000	1.13707	0.185327	0.0574215	1	0.958036
Com_735_neg	Lysope 14:0	C19H40NO7P	425.5	11.27					124300	125100	124400	114500	110900	104200	1.1341	0.18155	0.0439622	1	1.03199
Com_189_pos	Cycloleucine	C6H11NO2	129.157	0.84	52-52-8	HMDB0062225	C03969		48630000	52280000	52910000	43700000	46380000	46380000	1.12722	0.172765	0.0253075	1	0.987168
Com_710_neg	ADP-ribose	C15H23N5O14P2	559.32	1.05	47775-00-8	HMDB0001178	C00301		95460	93530	67720	79990	80320	68390	1.12247	0.166683	0.453881	0.666667	0.450554
Com_584_neg	Genistein	C15H10O5	270.24	8.72	446-72-0	HMDB0003217	C09126	LMPK12050218	19620	9261	3954	11400	15170	2751	1.11985	0.1633	0.854533	0.444444	0.136195
Com_640_neg	Isoguanosine	C10H13N5O5	283.241	2.324	1818-71-9		C08432		397500	316100	290900	514400	283100	100200	1.11897	0.162172	0.589826	0.666667	0.342707
Com_321_pos	LysoPC 12:1	C20H36NO7P	439.1	1.5					58260	40450	57730	49210	34260	56450	1.11807	0.161007	0.568787	0.777778	0.335144
Com_383_pos	4-Hydroxy-6-methylquinoline-3-carboxylic acid	C11H9NO3	203.194	13.14	35973-18-3				29820	27410	36550	29180	31640	23160	1.11669	0.159234	0.428742	0.666667	0.45414
Com_604_neg	Astilbin	C21H22O11	450.39	6.745	29838-67-3	HMDB0033850	C17449		5738	4367	6601	4611	4561	5839	1.11292	0.154346	0.538056	0.555556	0.363587
Com_626_neg	Indole-2-carboxylic acid	C9H7NO2	161.16	0.927	1477-50-5	HMDB0002285			123600	122800	137500	99420	121900	124000	1.11172	0.152797	0.264191	0.777778	0.637996
Com_231_pos	TBHQ	C10H14O2	166.22	11.73	1948-33-0	HMDB0032062			440200	414400	551300	416000	442200	412800	1.10614	0.14553	0.394798	0.666667	0.52243
Com_809_neg	L-SelenoMethionine	C5H11NO2Se	196.11	18.27	3211-76-5	HMDB0003966	C05335		537500	557900	718600	547100	539700	553300	1.10603	0.145391	0.418239	0.666667	0.509647
Com_456_pos	Spermidine derivative	C8H21N3O6	255.27	14.85					15100	18220	14010	12090	16870	13990	1.10198	0.140097	0.466381	0.777778	0.422354
Com_593_neg	Naringin Dihydrochalcone	C27H34O14	582.55	7.372	18916-17-1	HMDB0255461			2986	4253	5790	3530	3657	4655	1.10024	0.137814	0.771313	0.555556	0.19981
Com_1048_neg	1-(4-Methoxyphenyl)-1-propanol	C10H14O2	166.099	13.5	5349-60-0				12530	14690	13170	12920	11880	11950	1.09905	0.136254	0.179218	0.888889	0.734191
Com_246_pos	7-Hydroxy-4-methyl-8-nitrocoumarin	C10H7NO5	221.166	9.743	19037-69-5				514000	466300	454000	397300	435400	472500	1.09891	0.136076	0.208029	0.777778	0.682425
Com_1043_neg	3-Ureidopropionate	C4H8N2O3	132.053	0.82	462-88-4	HMDB0000026	C02642		1695000	1278000	1765000	1420000	1329000	1567000	1.09778	0.134583	0.503818	0.666667	0.402003
Com_413_pos	Irisolidone 7-O-beta-d-glucoside	C23H24O11	476.43	0.97	6009-88-7				7025	23130	10470	11421	12100	13543	1.09608	0.132349	0.936272	0.666667	0.0926643
Com_442_pos	N-p-Cinnamoylputrescine	C13H18N2O	218.29	13.23					12850	30450	27670	32140	19080	13850	1.09067	0.125217	0.836428	0.444444	0.130254
Com_361_pos	trans-Aconitic acid	C6H6O6	174.016	10.95	4023-65-8	HMDB0000958	C02341		4506000	4751000	4702000	4445000	4421000	3941000	1.08995	0.124263	0.143165	1	0.808045
Com_895_neg	Allysine	C6H11NO3	145.074	1.11	1962-83-0	HMDB0001263	C04076		46300	64810	43040	46530	41160	54480	1.08427	0.116718	0.663955	0.444444	0.263873
Com_232_pos	Benzoyleneurea	C8H6N2O2	162.15	11.68	86-96-4	HMDB0249051			3911000	4249000	3938000	3709000	3785000	3676000	1.08308	0.115139	0.0846742	1	0.920888
Com_578_pos	1-Methylpiperidine-2-carboxylic acid	C7H13NO2	143.095	0.99	7730-87-2				1009000	865800	1100000	905000	894600	947900	1.08273	0.114673	0.397541	0.666667	0.519126
Com_653_neg	Nicotinamide N-oxide	C6H6N2O2	138.12	18.288	1986-81-8	HMDB0002730			1357000	1332000	1491000	1279000	1227000	1359000	1.0815	0.113035	0.165684	0.777778	0.731096
Com_207_pos	Lysopc 14:0	C22H46NO7P	467.577	11.37	20559-16-4			LMGP01050012	1375000	1405000	1335000	1257000	1341000	1215000	1.0792	0.109966	0.0996337	0.888889	0.860248
Com_236_pos	2-Ethylbutyric Acid	C6H12O2	116.16	11.142	1988-09-05	HMDB0031221		LMFA01020077	37790000	41600000	40930000	36660000	37960000	37010000	1.07785	0.108152	0.117488	0.888889	0.861102
Com_789_neg	Cinnamyl acetate	C11H12O2	176.21	0.89	103-54-8	HMDB0029699	C12299		228800	287900	243400	267400	225900	213100	1.07602	0.105704	0.4911	0.777778	0.399363
Com_656_neg	Citric acid	C6H8O7	192.12	1.516	77-92-9	HMDB0000094	C00158		505500000	519200000	525700000	487000000	467800000	488000000	1.07458	0.103769	0.0170188	1	1.00832
Com_684_neg	beta-D-glucopyranosyl-caffeic acid	C15H18O9	342.3	5.29					5144	2448	2499	2898	3273	3221	1.07443	0.103565	0.971654	0.666667	0.0908365
Com_241_pos	Sequoyitol	C7H14O6	194.182	11.63	523-92-2	HMDB0031449	C03365		1870000	1649000	1619000	1695000	1417000	1680000	1.0722	0.100579	0.393891	0.444444	0.490246
Com_11_pos	Scopoletin	C10H8O4	192.17	6.933	92-61-5	HMDB0034344	C01752		57860	63520	32290	55300	36680	51420	1.07162	0.0997905	0.871726	0.666667	0.101663
Com_266_pos	6-hydroxy-7,8-dimethoxycoumarin	C11H10O5	222.197	10.21					1227000	1254000	1173000	1164000	1034000	1222000	1.06842	0.0954803	0.302772	0.888889	0.606956
Com_225_pos	Allicin	C6H10OS2	162.27	7.57	539-86-6	HMDB0033963	C07600		170100	250900	416100	257000	243400	283200	1.06827	0.0952826	0.997805	0.555556	0.0804083
Com_338_pos	LysoPC 20:4	C28H50NO7P	543.4	12.69					114800	121200	113600	116000	103800	108100	1.06618	0.0924493	0.179211	0.777778	0.728712
Com_339_pos	LysoPC 14:0 (2n isomer)	C22H46NO7P	467.3	11.36					3166000	3321000	3206000	3069000	2941000	3083000	1.06598	0.0921869	0.036984	1	0.945503
Com_563_pos	Gamma-Solanine	C33H53NO6	559.387	15.65	511-37-5				2582000	2703000	2464000	2651000	2309000	2324000	1.06384	0.0892792	0.307444	0.777778	0.582919
Com_621_neg	Sebacic acid	C10H18O4	202.248	8.111	111-20-6	HMDB0000792	C08277	LMFA01170006	250900	239800	227900	214800	239100	221700	1.06365	0.0890196	0.217383	0.888889	0.667791
Com_609_neg	Salicylic acid	C7H6O3	138.12	7.67	69-72-7	HMDB0001895	C00805		63010	85960	73870	56240	83880	70050	1.06028	0.0844515	0.686784	0.666667	0.247272
Com_229_pos	4-Hydroxyphenylacetic acid	C8H8O3	152.15	1.1	156-38-7	HMDB0060390	C00642		23586	21054	24255	23130	17370	24580	1.05862	0.082185	0.611678	0.555556	0.310426
Com_793_neg	Hexadecanedioic acid	C16H30O4	286.41	11.908	505-54-4	HMDB0000672	C19615	LMFA01170022	32640	39580	38280	35250	36880	32330	1.05782	0.0810958	0.493732	0.777778	0.4058
Com_178_pos	Ergothioneine	C9H15N3O2S	229.299	1.03	497-30-3	HMDB0003045	C05570		25940	28520	21750	18120	20790	33230	1.05642	0.0791809	0.706421	0.666667	0.233114
Com_251_pos	L-lysine	C6H14N2O2	146.19	0.74	56-87-1	HMDB0000182	C00047		152500000	159100000	159600000	147400000	149600000	150100000	1.0539	0.075742	0.0560249	1	0.967288
Com_477_pos	N-Caffeoyl agmatine	C14H20N4O3	292.3	12.3					384300	448400	362100	378700	377900	379400	1.05176	0.0728063	0.542458	0.666667	0.385907
Com_556_pos	5-Aminoimidazole ribonucleotide	C8H14N3O7P	295.056	0.87	25635-88-5	HMDB0001235	C03373		13550	14220	20630	9646	20620	15760	1.05158	0.072558	0.778364	0.444444	0.175374
Com_168_pos	Leu-Pro	C11H20N2O3	228.29	9.91	87178-63-0	HMDB0011175			26880	27400	30890	31330	27080	22640	1.05083	0.0715332	0.62588	0.555556	0.296641
Com_216_pos	thiamine phosphate	C12H18ClN4O4PS	380.787	0.84	532-40-1	HMDB0002666	C01081		178200	188300	170000	148900	168000	194400	1.04929	0.0694081	0.572085	0.666667	0.347756
Com_110_pos	N-Acetyltryptamine	C12H14N2O	202.252	18.29	1016-47-3	HMDB0255077			2015000	1943000	1995000	1862000	1872000	1963000	1.04494	0.0634145	0.103303	0.888889	0.83487
Com_854_neg	13-HOTrE(r)	C18H30O3	294	11.36	74784-20-6			LMFA02000173	164400	172400	186800	163700	167100	170800	1.04386	0.0619277	0.382258	0.777778	0.533141
Com_924_neg	1,7-Dimethylxanthine	C7H8N4O2	180.164	9.96	611-59-6	HMDB0001860	C13747		143000	163600	162500	157400	147800	144500	1.04314	0.0609326	0.47411	0.666667	0.426015
Com_28_pos	trans-3-Indoleacrylic acid	C11H9NO2	187.19	18.287	29953-71-7	HMDB0000734			236800	239400	250100	251700	225600	225300	1.03373	0.047862	0.462237	0.666667	0.440446
Com_986_neg	8-Gingerol	C43H32O20	868.702	1.13	30462-35-2				29210	26650	20180	26280	29560	17790	1.03273	0.0464648	0.833754	0.555556	0.143128
Com_451_pos	Rhodomyrtone	C26H34O6	442.54	11.33					655900	746500	572600	616000	535900	763700	1.03101	0.0440563	0.797417	0.555556	0.156335
Com_805_neg	1-Indanone	C9H8O	132.16	18.28	83-33-0	HMDB0059602	C01504		182800	200300	164500	174800	177800	178900	1.03029	0.0430528	0.686332	0.666667	0.255279
Com_143_pos	6,7-Dimethoxy-4-Methylcoumarin	C12H12O4	220.221	9.21	4281-40-7				868300	855700	880900	881900	804200	842800	1.03005	0.042718	0.375531	0.666667	0.536851
Com_366_pos	LysoPC 20:0 (2n isomer)	C28H58NO7P	551.39	9.09					38580	34490	40380	32270	39900	38060	1.02921	0.0415397	0.721177	0.666667	0.213334
Com_81_pos	Sedoheptulose Anhydride	C7H12O6	192.167	10.15	469-90-9				5182000	5319000	5335000	5349000	4947000	5146000	1.02551	0.0363484	0.379411	0.666667	0.524514
Com_1014_neg	Ureidoisobutyric acid	C5H10N2O3	146.069	0.86	2905-86-4	HMDB0002031	C05100		7303	6647	6148	5208	4391	10030	1.02389	0.0340653	0.762897	0.666667	0.190951
Com_1044_neg	Ayapin	C11H8O3	188.041	7.3	494-56-4	HMDB0301806	C18078		85900	65140	101400	81710	76490	88380	1.02377	0.0338847	0.952533	0.555556	0.0374706
Com_129_pos	Erucamide	C22H43NO	337.583	15.77	112-84-5	HMDB0244507		LMFA08010028	762400	806600	911900	873400	823100	727000	1.02368	0.0337715	0.771672	0.444444	0.173547
Com_788_neg	Diallyl sulfide	C6H10S	114.21	18.46	592-88-1	HMDB0036491	C08370		1183000	1130000	1079000	1102000	1109000	1110000	1.02138	0.0305184	0.522162	0.666667	0.409858
Com_220_pos	Stachydrine	C7H13NO2	143.18	1.008	471-87-4	HMDB0004827	C10172		917700	945400	699900	801600	800800	911100	1.01969	0.0281358	0.913082	0.666667	0.0691803
Com_264_pos	Tangeretin	C20H20O7	372.37	11.41	481-53-8	HMDB0030539	C10190	LMPK12111443	42070	44230	38980	38310	48760	35880	1.01895	0.0270844	0.812171	0.666667	0.148186
Com_131_pos	Diosgenin	C27H42O3	414.621	11.39	512-04-9	HMDB0242671	C08898	LMST01080037	3440000	3214000	3589000	3534000	3031000	3510000	1.01667	0.0238585	0.78013	0.444444	0.168241
Com_46_pos	D-glutamine	C5H10N2O3	146.14	0.86	5959-95-5	HMDB0003423	C00819		69570000	70840000	73650000	69620000	70890000	70100000	1.01638	0.0234413	0.446122	0.555556	0.469387
Com_748_neg	dADP	C10H15N5O9P2	411.202	0.75	2793-06-08	HMDB0001508	C00206		26680	41460	35190	30970	33030	37670	1.01633	0.0233651	0.982548	0.555556	0.098655
Com_599_neg	Tiglic acid	C5H8O2	100.12	18.476	80-59-1	HMDB0001470	C08279	LMFA01020030	954100	945700	1002000	948400	928700	990200	1.01203	0.0172552	0.669456	0.666667	0.256789
Com_255_pos	D-Serine	C3H7NO3	105.09	0.851	312-84-5	HMDB0003406	C00740		17120000	16880000	16680000	16150000	16860000	17140000	1.01057	0.0151668	0.619185	0.555556	0.303276
Com_360_pos	4-Nitrophenol	C6H5NO3	139.027	10.93	100-02-7	HMDB0001232	C00870		10380000	9408000	9538000	9965000	9943000	9130000	1.00992	0.0142382	0.828614	0.444444	0.161181
Com_36_pos	Fraxinellone	C14H16O3	232.275	11.429	28808-62-0				29390	42620	21800	30700	25270	36940	1.00969	0.0139078	0.946728	0.555556	0.0462513
Com_10_pos	6-Gingerol	C17H26O4	294.39	10.748	23513-14-6	HMDB0005783	C10462		1816000	1737000	1899000	1762000	1850000	1802000	1.00702	0.0100907	0.837743	0.555556	0.124629
Com_663_neg	Ureidosuccinic acid	C5H8N2O5	176.13	1.031	923-37-5	HMDB0000828	C00438		103700	101200	114200	108600	107300	101100	1.00662	0.00952577	0.902083	0.444444	0.0746741
Com_853_neg	9(S)-HpOTrE	C18H30O4	310.1	10.92	111004-08-1		C16321	LMFA02000018	658100	649500	692600	652900	654200	684200	1.00447	0.00643368	0.87127	0.555556	0.108282
Com_185_pos	Dl-Alanyl-glycine	C5H10N2O3	146.144	0.84	1188-01-8				88950000	91510000	96260000	89650000	91990000	93880000	1.00436	0.00626987	0.89007	0.555556	0.117064
Com_693_neg	Licoagroside D	C22H24O10	448.426	11.44	464196-55-2				6110	6216	5566	4362	5095	8387	1.00269	0.00387561	0.852407	0.666667	0.12302
Com_192_pos	Ala-gly	C5H10N2O3	146.144	0.84	687-69-4	HMDB0006899			12680000	13400000	13460000	12930000	12770000	13750000	1.00228	0.00328757	0.938926	0.444444	0.100906
Com_464_pos	Vitamin D2	C28H44O	396.648	1.05	50-14-6	HMDB0242614	C05441	LMST03010001	29140	28930	33980	35500	24190	32450	0.999023	-0.00140988	0.947216	0.555556	0.0443568
Com_518_pos	Sorbic acid	C6H8O2	112.127	6.72	110-44-1	HMDB0256823		LMFA01030100	78690	67450	82570	78654	69032	81334	0.998646	-0.00195415	0.975839	0.555556	0.0212182
Com_127_pos	1-Hexadecanol	C16H34O	242.441	5.25	36653-82-4	HMDB0003424	C00823	LMFA05000061	26570	19840	11230	20615	20866	16296	0.997629	-0.00342496	0.848583	0.555556	0.142119
Com_665_neg	H-HoArg-OH	C7H16N4O2	188.23	0.807	156-86-5				1832	3799	5572	4353	4496	2419	0.994231	-0.00834635	0.872318	0.555556	0.110149
Com_538_pos	1,5-Diaminopentane	C5H14N2	102.116	0.83	462-94-2	HMDB0002322	C01672		16830	8398	3290	13640	8273	6789	0.993589	-0.00927846	0.770259	0.555556	0.197272
Com_24_pos	Methyl Eugenol	C11H14O2	178.23	10.992	93-15-2	HMDB0031864	C10454		47080	67340	26810	46530	56560	39130	0.993039	-0.0100778	0.84063	0.555556	0.125653
Com_276_pos	Furanodiene	C15H20O	216.323	11.23	19912-61-9	HMDB0036769	C16959		9992	18540	20070	24770	14520	9675	0.992587	-0.0107352	0.952891	0.555556	0.0439413
Com_177_pos	Glutamine	C5H10N2O3	146.145	0.81	585-21-7		C00303		147200000	152600000	164900000	155000000	155800000	157700000	0.991889	-0.0117494	0.809532	0.666667	0.168966
Com_978_neg	(+)-Dihydrojasmonic acid	C12H20O3	212.285	9.596	76968-33-7				12120	16430	14090	12430	14910	15680	0.991167	-0.0128001	0.922503	0.555556	0.104699
Com_94_pos	Polygodial	C15H22O2	234.334	12.92	6754-20-7	HMDB0256673	C09712		573100	553600	594100	567100	558400	611300	0.990788	-0.0133522	0.811144	0.444444	0.146801
Com_1046_neg	cis-Vaccenic acid	C18H34O2	282.256	15.78	506-17-2	HMDB0240219		LMFA01030076	31340	41300	42470	38980	35280	41990	0.990194	-0.0142175	0.890148	0.555556	0.126942
Com_792_neg	1,11-Undecanedicarboxylic acid	C13H24O4	244.33	10.093	505-52-2	HMDB0002327		LMFA01170014	505300	431600	460000	449800	475200	486700	0.989516	-0.0152048	0.829111	0.555556	0.144174
Com_363_pos	3,7-Di-O-methylquercetin	C17H14O7	330.074	9.02	2068-02-02	HMDB0029263	C01265	LMPK12112731	6796	10960	4658	8511	8328	5829	0.988795	-0.016257	0.846938	0.555556	0.11846
Com_126_pos	Hypoxanthine-9-beta-D-Arabinofuranoside	C10H12N4O5	268.226	2.58	7013-16-3				2437000	2422000	2397000	2529000	2393000	2438000	0.98587	-0.0205313	0.484258	0.666667	0.431461
Com_958_neg	N-Acetyl-Dl-serine	C5H9NO4	147.129	1.03	97-14-3				51770	41980	39060	42980	47690	44250	0.984361	-0.0227404	0.824788	0.666667	0.160221
Com_967_neg	Sucralose	C12H19Cl3O8	397.634	1.1	56038-13-2	HMDB0031554	C12285		9374	9125	9674	9249	9717	9725	0.981946	-0.0262851	0.484182	0.777778	0.405508
Com_780_neg	Cedrol	C15H26O	222.37	10.67	77-53-2	HMDB0303492	C09631	LMPR0103690007	34410	29480	32430	39890	29280	29000	0.981155	-0.0274468	0.937888	0.666667	0.0762235
Com_101_pos	P-Aminohippuric Acid	C9H10N2O3	194.187	11.64	61-78-9	HMDB0001867			44950	50700	52150	34260	56470	59940	0.980952	-0.0277459	0.967966	0.666667	0.0612
Com_505_pos	Biotin	C10H16N2O3S	244.311	9.02	58-85-5	HMDB0000030	C00120		44620	33790	35340	34450	41170	40460	0.979928	-0.0292529	0.824124	0.555556	0.147196
Com_441_pos	N-p-Cinnamoylagmatine	C14H20N4O	260.3	12.67					19473	21194	21577	22430	21520	19820	0.97607	-0.0349431	0.646452	0.666667	0.272475
Com_1_pos	Adenosine	C10H13N5O4	267.24	2.762	58-61-7	HMDB0000050	C00212		34720000	34400000	33830000	35610000	35730000	34150000	0.975922	-0.0351624	0.236049	0.777778	0.671092
Com_250_pos	VitaMin U	C6H14ClNO2S	199.7	0.75	3493-12-07	HMDB0038670	C04078		580600	490200	530700	575000	601100	473300	0.970959	-0.0425175	0.780121	0.555556	0.18507
Com_12_pos	Leonurine	C14H21N3O5	311.33	10.915	24697-74-3	HMDB0254014	C16985		11400	11240	8227	5985	16110	9697	0.970905	-0.0425985	0.905337	0.555556	0.0739074
Com_97_pos	Phosphoric Acid	H3O4P	97.995	11.01	7664-38-2	HMDB0001429	C00009		30710000	28980000	28170000	32950000	28640000	28960000	0.970293	-0.0435081	0.614898	0.444444	0.308975
Com_468_pos	beta-Carotene	C40H56	536.873	18.26	7235-40-7	HMDB0000561	C02094	LMPR01070001	16880000	18710000	16260000	19550000	16990000	16980000	0.968797	-0.0457341	0.645804	0.777778	0.271562
Com_787_neg	Propylparaben	C10H12O3	180.2	9.67	94-13-3	HMDB0032574			30560	39490	37130	34450	33690	42510	0.96864	-0.0459677	0.779244	0.444444	0.191397
Com_228_pos	Xylitol	C5H12O5	152.15	1.14	87-99-0	HMDB0242149	C00379		705000	577000	709900	738000	685900	647000	0.961852	-0.0561127	0.626041	0.444444	0.29863
Com_234_pos	Tryptanthrin	C15H8N2O2	248.24	10	13220-57-0	HMDB0253473	C10742		14520	11720	4366	6614	11380	13920	0.959015	-0.0603749	0.806525	0.555556	0.150979
Com_845_neg	Malonic acid	C3H4O4	104.011	1.19	141-82-2	HMDB0000691	C00383	LMFA01170041	58580	72930	73400	71595	73465	68829	0.95802	-0.0618719	0.588812	0.444444	0.345538
Com_849_neg	Myristoleic acid	C14H26O2	226	8.46	544-64-9	HMDB0002000	C08322	LMFA01030051	17570	11920	15210	13490	18400	14930	0.95472	-0.0668501	0.74706	0.444444	0.199987
Com_205_pos	Melatonin	C13H16N2O2	232.278	7.41	73-31-4	HMDB0001389	C01598		36860	32900	27930	33880	30480	38080	0.953631	-0.0684964	0.655548	0.666667	0.266985
Com_414_pos	L-Homocystine	C8H16N2O4S2	268.354	2.5	626-72-2	HMDB0000676	C01817		2471000	2530000	2493000	2649000	2644000	2580000	0.951861	-0.0711775	0.0118484	1	1.0299
Com_616_neg	3,4,5-Trimethoxycinnamic acid	C12H14O5	238.24	18.465	90-50-6	HMDB0002511			8573	8950	8537	8929	9286	9197	0.950679	-0.0729705	0.0607481	0.888889	0.899169
Com_256_pos	Xanthopterin	C6H5N5O2	179.14	7.57	119-44-8				86909	86949	89085	72900	90690	113900	0.947576	-0.0776857	0.799306	0.666667	0.167566
Com_270_pos	4-Hydroxymephenytoin	C12H14N2O3	234.255	11.26	61837-65-8	HMDB0013894			33070	26200	28640	32990	27300	32590	0.94649	-0.0793407	0.573531	0.555556	0.33473
Com_1006_neg	N alpha-Acetyl-L-glutamine	C7H12N2O4	188.08	7.4	2490-97-3	HMDB0006029			1469000	1427000	1464000	1543000	1509000	1555000	0.946386	-0.0794995	0.0127273	1	1.02127
Com_467_pos	Yamogenin	C27H42O3	414.621	0.9	512-06-1		C08918	LMST01080045	24910	21580	20810	22410	23400	25670	0.941522	-0.0869331	0.419743	0.777778	0.46761
Com_608_neg	Inositol	C6H12O6	180.16	0.85	87-89-8	HMDB0000211	C00137		552400	581200	514100	608700	581800	562600	0.939878	-0.0894547	0.223798	0.888889	0.671746
Com_1034_neg	Crepenynic acid	C18H30O2	278.225	11.96	2277-31-8		C07289	LMFA01030742	76430	84400	83050	90770	82830	87310	0.934728	-0.0973808	0.172065	0.777778	0.72353
Com_380_pos	3-Methylcrotonylglycine	C7H11NO3	157.167	1.08	33008-07-0	HMDB0000459	C20828		21800	38630	34790	42120	33380	26430	0.934171	-0.0982422	0.739713	0.444444	0.203969
Com_482_pos	Hesperetin C-hexosyl-O-hexosyl-O-hexoside	C34H44O21	788.711	0.97					14800	7181	16090	12486	14994	13749	0.923403	-0.114967	0.650548	0.555556	0.286349
Com_257_pos	Sodium Houttuyfonate	C14H27NaO5S	330.42	10.93	1847-58-1				6822000	5417000	7200000	8633000	6155000	6421000	0.916545	-0.125723	0.580657	0.444444	0.327348
Com_54_pos	beta-Nicotinamide Mononucleotide	C11H15N2O8P	334.219	0.993	1094-61-7	HMDB0000229	C00455		2213000	2339000	3169000	2979000	2928000	2518000	0.916439	-0.125889	0.49141	0.666667	0.413379
Com_725_neg	Aspartate	C4H7NO4	133.103	0.85	617-45-8		C16433		6610000	6534000	6503000	7024000	7039000	7599000	0.90698	-0.140857	0.0598888	1	0.990204
Com_302_pos	Aminopurine	C5H5N5	135.1	1.24					8677000	8834000	7340000	9231000	9646000	8586000	0.90489	-0.144185	0.224814	0.777778	0.677542
Com_280_pos	(-)-chimonanthine	C22H26N4	346.476	7.98	5545-89-1	HMDB0030280			17540	16980	22780	21940	25260	16340	0.901794	-0.14913	0.57944	0.555556	0.327402
Com_942_neg	Geranyl monophosphate	C10H19O4P	234.23	7.6	16750-99-5	HMDB0062745	C01048		4427	3136	4035	4124	4042	4813	0.893597	-0.162303	0.379569	0.777778	0.514931
Com_545_pos	D-Proline betaine	C7H14NO2+	144.092	1	1195-94-4		C21514		1418000	1462000	1118000	1460000	1490000	1541000	0.890225	-0.167758	0.282286	0.888889	0.654538
Com_818_neg	L-Proline	C5H9NO2	115.131	0.94	147-85-3	HMDB0000162	C00148		893900	925100	876400	1019000	1041000	975700	0.887901	-0.17153	0.00941633	1	1.03993
Com_1050_neg	Eucommiol	C9H16O4	188.105	7.31	55930-44-4		C17878		216200	157800	183400	200500	228600	200600	0.885183	-0.175952	0.296487	0.777778	0.608215
Com_424_pos	methylApigenin C-pentoside	C21H20O9	416.378	1.01					50440	51440	46430	60640	61380	47790	0.873388	-0.195306	0.247556	0.777778	0.67349
Com_35_pos	Alantolactone	C15H20O2	232.32	12.565	546-43-0	HMDB0035906	C09289	LMPR0103190013	11540	7916	27860	15130	23180	16050	0.870419	-0.200217	0.560389	0.666667	0.357313
Com_80_pos	Eicosapentaenoic Acid	C20H30O2	302.451	13.92	10417-94-4	HMDB0001999	C06428	LMFA01030759	15260	17600	15590	17910	20670	17450	0.864715	-0.209703	0.105821	0.888889	0.815752
Com_912_neg	Olaquindox	C12H13N3O4	263.253	0.96	23696-28-8	HMDB0255930			3841	3361	4017	4124	4042	4813	0.864396	-0.210235	0.131477	1	0.77434
Com_375_pos	2'-Deoxycytidine	C9H13N3O4	227.217	1.18	207121-53-7				96920	115900	106100	171800	83880	114900	0.860597	-0.21659	0.654236	0.555556	0.279772
Com_571_pos	Beta 2-Solanine	C39H63NO11	721.44	13.8	61877-94-9				192200	130300	143500	205800	170600	167000	0.857563	-0.221685	0.307344	0.777778	0.590239
Com_750_neg	4-Hydroxy-L-Glutamic Acid	C5H9NO5	163.13	18.53	2485-33-8	HMDB0002273	C05947		138800	99340	104200	130400	133300	140700	0.846538	-0.240353	0.22825	0.777778	0.721955
Com_432_pos	N', N''-Caffeoyl, p-cinnamoylputrescine	C22H24N2O4	380.44	1.32					88750	123600	113200	134800	116700	138400	0.834958	-0.260225	0.192579	0.888889	0.724364
Com_17_pos	Azelaic acid	C9H16O4	188.22	7.433	123-99-9	HMDB0000784	C08261	LMFA01170054	18380	21990	24110	17960	28060	31320	0.833721	-0.262363	0.458133	0.666667	0.448135
Com_79_pos	Phe-Phe	C18H20N2O3	312.363	6.51	2577-40-4	HMDB0013302			9549	20330	13680	12920	31460	8279	0.82719	-0.273709	0.871259	0.555556	0.100362
Com_258_pos	Adenine	C5H5N5	135.127	1.032	73-24-5	HMDB0000034	C00147		6127000	6123000	5140000	6889000	7168000	7015000	0.825266	-0.277069	0.073997	1	0.962008
Com_487_pos	Azoxystrobin acid	C21H15N3O5	389.4	10.49					3140	4188	4391	4364	5592	4318	0.821003	-0.28454	0.21365	0.777778	0.675094
Com_630_neg	2'-Deoxyguanosine	C10H13N5O4	267.241	3.181	961-07-9	HMDB0000085	C00330		3888	3180	2165	3155	3268	4850	0.819037	-0.288	0.400082	0.666667	0.482223
Com_1060_neg	2,6-Dimethyl-7-octene-2,3,6-triol	C10H20O3	188.141	7.31	73815-21-1	HMDB0038186		LMFA05000610	177600	157700	180100	224200	198900	206700	0.818355	-0.289201	0.0228213	1	0.988602
Com_472_pos	p-Mulegone	C10H18O	154.249	18.25	89-80-5				49730	57900	62720	57840	87990	63830	0.812506	-0.29955	0.264891	0.777778	0.634814
Com_90_pos	Tomatidenol	C27H43NO2	413.636	12.27	546-40-7	HMDB0035285			11670	21100	16710	18140	17310	26710	0.79601	-0.329141	0.344777	0.777778	0.54068
Com_311_pos	N-p-Coumaroyl agmatine	C14H20N4O2	276.1	13.08					26928	24656	26669	36290	45920	16580	0.792115	-0.336219	0.678107	0.666667	0.266027
Com_49_pos	L-Citrulline	C6H13N3O3	175.19	0.89	372-75-8	HMDB0000904	C00327		1243000	1229000	1225000	1535000	1547000	1600000	0.78962	-0.34077	0.0011684	1	1.11938
Com_1052_neg	2-Hydroxycinnamate	C9H8O3	164.047	6.48	583-17-5	HMDB0002641	C01772		789800	815200	759600	1058000	1021000	919200	0.788673	-0.3425	0.0165493	1	1.04709
Com_827_neg	p-Hydroxy-cinnamic acid	C9H8O3	164.16	6.531	7400-08-0	HMDB0002035	C00811		777800	791000	858500	1046000	1022000	1034000	0.782495	-0.353846	0.0119716	1	1.09217
Com_53_pos	DL-Citrulline	C6H13N3O3	175.19	0.9	627-77-0	HMDB0250742			3008000	2961000	2832000	3935000	3569000	3898000	0.771882	-0.373548	0.00441101	1	1.08538
Com_930_neg	Allantoin	C4H6N4O3	158.115	0.94	97-59-6	HMDB0000462	C01551		83060	77710	84650	112600	112400	97230	0.76163	-0.392838	0.0155213	1	1.04356
Com_615_neg	Isovanillin	C8H8O3	152.15	7.676	621-59-0				44510	38430	48560	60320	54650	58400	0.758493	-0.398791	0.0389234	1	0.995645
Com_184_pos	Dl-Dihydrosphingosine	C18H39NO2	301.508	10.41	3102-56-5				195400	200200	194300	298000	207000	272900	0.758324	-0.399114	0.136158	1	0.866422
Com_1015_neg	Butein	C15H12O5	272.069	0.95	487-52-5		C08578	LMPK12120111	40130	50360	42220	55960	64950	54230	0.757737	-0.400232	0.0364845	1	0.95175
Com_107_pos	Nicotianamine	C12H21N3O6	303.312	0.86	34441-14-0	HMDB0255025	C05324		190100	161700	148000	245800	215800	201600	0.753619	-0.408093	0.0408214	1	0.942937
Com_202_pos	Trimethylamine N-oxide	C3H9NO	75.11	0.85	1184-78-7	HMDB0000925	C01104		36960	28400	36320	42290	52550	41660	0.744908	-0.424865	0.0604999	1	0.8944
Com_507_pos	Histamine	C5H9N3	111.145	1.04	51-45-6	HMDB0000870	C00388		1056000	987300	1324000	1459000	1624000	1500000	0.734737	-0.4447	0.0574027	1	0.966715
Com_188_pos	Deoxyadenosine	C10H13N5O3	251.242	2.78	958-09-8	HMDB0000101	C00559		49930	49770	58930	72420	68840	75230	0.732736	-0.448635	0.016992	1	1.04917
Com_614_neg	p-Coumaric Acid	C9H8O3	164.16	6.549	501-98-4	HMDB0030677	C06738		713600	660900	704300	937300	883400	1032000	0.728713	-0.456577	0.00845936	1	1.07159
Com_104_pos	p-Coumaroylagmatine	C14H20N4O2	276.334	12.15	7295-86-5	HMDB0033460	C04498		212700	203200	195500	294800	303100	256800	0.715339	-0.483302	0.0112666	1	1.06659
Com_263_pos	Przewaquinone A	C19H18O4	310.344	11.752	76843-23-7				83620	96550	93560	103700	99300	180200	0.714327	-0.485344	0.255863	1	0.684324
Com_959_neg	O-Phosphorylethanolamine	C2H8NO4P	141.063	0.86	1071-23-4	HMDB0000224	C00346		672200	631900	626500	935600	874100	915600	0.708399	-0.497366	0.000341201	1	1.11011
Com_591_neg	Diosmetin	C16H12O6	300.26	8.911	520-34-3	HMDB0029676	C10038	LMPK12110824	6422	9209	8767	9652	11480	13340	0.707763	-0.498662	0.0779834	1	0.865415
Com_308_pos	N'-p-Coumaroyl agmatine	C14H20N4O2	276.2	13.08					35143	37620	32667	54100	44860	52160	0.697657	-0.519409	0.00916675	1	1.04878
Com_639_neg	Isoscopoletin	C10H8O4	192.168	6.759	776-86-3		C18079		7718	9215	7789	13360	10110	12140	0.694243	-0.526487	0.0269101	1	0.986002
Com_1017_neg	13(S)-HODE;13(S)-Hydroxyoctadeca-9Z,11E-dienoic acid	C18H32O3	296.235	12.61	10219-69-9			LMFA02000035	15550	18670	19040	26160	24880	26100	0.690433	-0.534427	0.0228303	1	1.06208
Com_32_pos	Dodecanedioic acid	C12H22O4	230.3	9.452	693-23-2	HMDB0000623	C02678	LMFA01170009	17400	16340	16100	20980	35860	15870	0.685463	-0.54485	0.312878	0.666667	0.624251
Com_922_neg	Catalpol	C15H22O10	362.333	4.55	2415-24-9	HMDB0242754	C09773	LMPR0102070007	25180	10150	10160	23830	22630	20860	0.675728	-0.565486	0.246553	0.666667	0.708157
Com_971_neg	Pseudouridine	C9H12N2O6	244.07	1.87	1445-07-4	HMDB0000767	C02067		69210	53580	85370	96290	110700	103200	0.671073	-0.575459	0.0806424	1	0.932865
Com_130_pos	dUDP	C9H14N2O11P2	388.162	7.17	4208-67-7	HMDB0001000	C01346		2768	3648	2721	4206	5559	3992	0.664171	-0.590373	0.0438969	1	0.928793
Com_13_pos	Betulonic acid	C30H46O3	454.68	11.061	4481-62-3	HMDB0249168			13120	17730	6158	17790	20450	18600	0.651091	-0.619069	0.240312	1	0.712284
Com_45_pos	Uracil	C4H4N2O2	112.09	1.47	66-22-8	HMDB0000300	C00106		248700	189700	204600	325200	396300	298600	0.63033	-0.66582	0.0166946	1	1.00633
Com_2_pos	Uridine	C9H12N2O6	244.2	1.86	58-96-8	HMDB0000296	C00299		443500	372900	386200	612900	572100	731400	0.627531	-0.672242	0.00875401	1	1.04975
Com_135_pos	14,15-Dehydrocrepenynic acid	C18H28O2	276.414	12.15	4154-44-3			LMFA01031062	35380	37640	22680	43340	61380	48790	0.623412	-0.681742	0.0730166	1	0.888644
Com_91_pos	S-Methyl-L-cysteine	C4H9NO2S	135.185	1.04	1187-84-4	HMDB0302211	C22040		3075000	3368000	2960000	4962000	5499000	4668000	0.621522	-0.686124	0.00180105	1	1.0909
Com_387_pos	7-(2-Hydroxyethyl)theophyline	C9H12N4O3	224.217	1.17	519-37-9				22960	45770	14080	41710	41600	50650	0.61817	-0.693925	0.221619	0.777778	0.731341
Com_836_neg	Puerarin	C21H20O9	416.4	5.745	3681-99-0	HMDB0240265	C10524	LMPK12050005	2991	4018	4522	7099	5967	5603	0.617655	-0.695127	0.0367252	1	0.97629
Com_405_pos	Docosanoic acid	C22H44O2	340.584	1.08	112-85-6	HMDB0304269	C08281	LMFA01010022	57370	54070	53510	112000	73550	84540	0.610722	-0.711411	0.0569473	1	0.997464
Com_618_neg	Vanillic acid	C8H8O4	168.15	5.901	121-34-6	HMDB0000484	C06672		5375	6978	10390	9867	17020	10590	0.606852	-0.720583	0.121136	0.888889	0.791412
Com_1031_neg	9S-Hydroxy-10E,12Z-octadecadienoic acid	C18H32O3	296.235	12.61	15514-85-9	HMDB0004670		LMFA02000188	17660	17890	17990	29720	27480	31310	0.604903	-0.725223	0.00493441	1	1.11373
Com_1059_neg	12(13)-EpOME	C18H32O3	296.235	12.61	6799-85-5	HMDB0004702	C14826	LMFA02000038	15000	17110	18580	27810	28130	29610	0.592519	-0.755067	0.00879665	1	1.09388
Com_855_neg	12,13-EODE	C18H32O3	296	12.67					12340	14630	11580	23460	19710	22430	0.587652	-0.766965	0.0046078	1	1.07103
Com_605_neg	Pinocembrin	C15H12O4	256.25	10.372	480-39-7	HMDB0030808	C09827	LMPK12140214	49530	37560	42860	69130	71140	82740	0.582709	-0.779152	0.00702345	1	1.06058
Com_25_pos	Methyl linoleate	C19H34O2	294.47	13.221	112-63-0	HMDB0034381			218155	211719	235322	383300	440800	420100	0.534638	-0.903367	0.000384958	1	1.11159
Com_816_neg	2-Amino-3-hydroxypropionic acid	C3H7NO3	105.09	0.83	302-84-1		C00716		628200	631100	604800	1290000	1297000	1143000	0.499759	-1.0007	0.00163782	1	1.11789
Com_248_pos	Thiamine	C12H17N4OS+	265.354	0.81	70-16-6	HMDB0000235	C00378		45160	37580	33360	80500	72910	92480	0.472162	-1.08265	0.00308876	1	1.08009
Com_1056_neg	2,2-Dimethylsuccinic acid	C6H10O4	146.058	0.84	597-43-3	HMDB0002074			430200	427000	432800	934200	914500	891200	0.47082	-1.08675	0.000121865	1	1.12584
Com_1029_neg	(7S,8S)-DiHODE	C18H32O4	312.23	1.3	143288-65-7				45550	41290	42650	83920	96880	109800	0.445595	-1.16619	0.00449476	1	1.10341
Com_645_neg	L-Glutamine	C5H10N2O3	146.14	0.868	56-85-9	HMDB0000641	C00064		778300	847900	786800	1882000	1799000	1752000	0.444138	-1.17092	3.00489e-05	1	1.1227
Com_782_neg	Hydroferulic acid	C10H12O4	196.2	6.74	1135-23-5				4979	11340	7547	18300	23120	15400	0.420028	-1.25144	0.0432066	1	0.973719
Com_996_neg	alpha-Ketoglutaric acid	C5H6O5	146.098	0.87	328-50-7	HMDB0000208	C00026		75200	59767	60960	185400	170300	171500	0.371637	-1.42803	0.00230824	1	1.11298
Com_999_neg	Adipic acid	C6H10O4	146.058	0.86	124-04-9	HMDB0000448	C06104	LMFA01170048	64229	57300	71840	172100	183600	172800	0.365883	-1.45055	0.00204653	1	1.11639
Com_794_neg	3,5-Dihydroxybenzoic acid	C7H6O4	154.12	4.461	1999-10-05	HMDB0013677			142100	184500	129500	502900	466500	431300	0.325623	-1.61873	0.00352477	1	1.10412
Com_3_pos	Cytidine	C9H13N3O5	243.22	1.029	65-46-3	HMDB0000089	C00475		1500000	1262000	1133000	2457000	4794000	5286000	0.31068	-1.6865	0.0323414	1	1.02631
Com_144_pos	Tetraethylammonium fluoride	C8H20FN	149.25	1.04	665-46-3				1096000	683100	604900	1463000	4348000	3037000	0.269439	-1.89197	0.0392832	1	0.971003
Com_770_neg	Methyl protocatechuate	C8H8O4	168.15	6.97	2150-43-8				7075	6261	10460	42410	22030	36110	0.236658	-2.07912	0.00550343	1	1.0632
Com_678_neg	GA7-1	C19H22O5	330.4	9.22					87550	85040	72930	369900	379600	385400	0.216336	-2.20865	0.000895412	1	1.12344
Com_1038_neg	9,10,13-Trihydroxyoctadec-11-enoic acid	C18H34O5	330.241	9.12	29907-57-1	HMDB0004710		LMFA02000168	55350	68510	65720	290500	300700	327100	0.206447	-2.27616	0.000192858	1	1.12177
Com_606_neg	Protocatechuic acid	C7H6O4	154.12	4.571	99-50-3	HMDB0001856	C00230		41160	25120	33580	180700	175200	154700	0.195574	-2.35421	0.00397361	1	1.10832
Com_875_neg	Di-O-methylquercetin	C17H14O7	330.1	9.19					40930	45080	49900	241600	227400	233200	0.193549	-2.36923	0.000498394	1	1.12369
Com_438_pos	N-Feruloylcadaverine	C15H22N2O3	278.351	12.68					6860	11800	12770	73020	83750	66680	0.140658	-2.82974	0.00517576	1	1.10341
Com_233_pos	6-Paradol	C17H26O3	278.39	12.85	27113-22-0	HMDB0030801	C10482		53220	40380	48860	382200	427300	426300	0.115278	-3.11682	0.000256454	1	1.12281
Com_851_neg	13(S)-HOTrE	C18H30O3	294.2	12.07	87984-82-5		C16316	LMFA02000051	7923	7826	8217	75600	72680	67150	0.111247	-3.16816	3.07772e-05	1	1.12597
Com_695_neg	9(S)-HOTrE	C18H30O3	294.429	12.07	89886-42-0	HMDB0247705	C16326	LMFA02000024	7162	5975	4708	57620	53770	55870	0.10669	-3.2285	0.00233398	1	1.11998
Com_852_neg	9-KODE	C18H30O3	294.2	12.07	54232-59-6	HMDB0004669	C14766	LMFA02000274	8094	6938	6489	71480	65270	74570	0.101841	-3.29561	4.12788e-05	1	1.12414
Com_331_pos	Octadecadien-6-ynoic acid	C18H28O2	276.2	12.1					89640	90030	89250	923800	858400	916800	0.0996369	-3.32718	8.61494e-05	1	1.12641
Com_203_pos	Alpha-Linolenic acid	C18H30O2	278.435	12.64	463-40-1	HMDB0001388	C06427	LMFA01030152	119100	130600	119100	1618000	1602000	1592000	0.0766417	-3.70573	0.000102806	1	1.12631
Com_327_pos	Punicic acid	C18H30O2	278.3	12.65	544-72-9	HMDB0030963	C08364	LMFA01030146	59250	47960	39000	667600	692700	737900	0.0696835	-3.84304	0.00122872	1	1.12183
Com_856_neg	13-HPODE	C18H32O4	312.1	11.45	23017-93-8	HMDB0003871	C04717	LMFA02000034	19380	16220	17840	296200	295300	308400	0.0593844	-4.07377	0.000135602	1	1.12584
